# Supplementary material for: The Landscape of Cell Death Processes with Associated Immunogenic and Fibrogenic Effects in Arrhythmogenic Cardiomyopathy
Source: J Cardiovasc Dev Dis. 2022 Sep 8;9(9):301. doi: 10.3390/jcdd9090301 (PMC9500988; doi:10.3390/jcdd9090301)
Supplement: Supplementary file 1 [file jcdd-09-00301-s001.zip]

Archive with 2 entries (2 files):
- Supplementary data-sheets.xlsx
- Supplementary Table and Figures.pdf
