# Supplementary material for: The Landscape of Cell Death Processes with Associated Immunogenic and Fibrogenic Effects in Arrhythmogenic Cardiomyopathy
Source: J Cardiovasc Dev Dis. 2022 Sep 8;9(9):301. doi: 10.3390/jcdd9090301 (PMC9500988; doi:10.3390/jcdd9090301)
Supplement: Supplementary file 1 [file jcdd-09-00301-s001.zip › Supplementary data-sheets.xlsx]

## Sheet: Signature genes of cell death
Immunogenic cell death	Apoptosis	Autophagy	Necroptosis	Necrosis	Pyroptosis	Ferroptosis
CALR	AIFM1	ATG12	FADD	BAX	AIM2	ACSL4
HMGB1	AKT1	ATG3	FAS	BIRC2	BAK1	AKR1C1
HSP90AA1	AKT2	ATG4A	FASLG	BIRC3	BAX	AKR1C2
ATG5	AKT3	ATG4B	MLKL	CASP8	CASP1	AKR1C3
BAX	APAF1	ATG4C	RIPK1	CFLAR	CASP3	ALOX15
CASP8	ATM	ATG4D	RIPK3	FADD	CASP4	ALOX5
PDIA3	BAD	ATG5	TLR3	FAS	CASP5	ALOX12
EIF2AK3	BAX	ATG7	TNF	FASLG	CASP6	ATP5MC3
PIK3CA	BCL2	BECN1	TSC1	RIPK1	CASP8	CARS
CXCR3	BCL2L1	BECN2	TRIM11	TNF	CASP9	CBS
IFNA1	BID	GABARAP	CASP8	TP53	CHMP2A	CD44
IFNB1	BIRC2	GABARAPL1	ZBP1	TRAF2	CHMP2B	CHAC1
IL6	BIRC3	GABARAPL2	MAPK8	ALKBH7	CHMP4B	CISD1
TNF	CAPN1	IFNA1	IPMK	ARHGEF2	CHMP4C	CS
CASP1	CAPN2	IFNA10	ITPK1	BNIP3	CHMP6	DPP4
IL1R1	CASP10	IFNA13	SIRT3	BOK	CHMP7	FANCD2
IL1B	CASP3	IFNA14	MYC	CAV1	CYCS	GCLC
NLRP3	CASP6	IFNA16	TNFRSF1A	CD14	ELANE	GCLM
P2RX7	CASP7	IFNA17	TNFSF10	CYLD	GPX4	GLS2
LY96	CASP8	IFNA2	TNFRSF1B	DNM1L	GSDMB	GPX4
MYD88	CASP9	IFNA21	TRAF2	FZD9	GSDMC	GSS
TLR4	CFLAR	IFNA4	PANX1	GSDME	GSDMD	HMGCR
IFNG	CHP1	IFNA5	OTULIN	HEBP2	GZMB	HSPB1
IFNGR1	CHP2	IFNA6	CYLD	IPMK	HMGB1	CRYAB
IL17A	CHUK	IFNA7		IRF3	IL18	LPCAT3
IL17RA	CSF2RB	IFNA8	USP22	ITPK1	IL1A	MT1G
PRF1	CYCS	IFNG	MAP3K7	LY96	IL1B	NCOA4
CD4	DFFA	INS	SQSTM1	MAP3K5	IL6	PTGS2
CD8A	DFFB	PIK3C3	STAT3	MLKL	IRF1	RPL8
CD8B	ENDOD1	PIK3R4	DIABLO	MT-CO2	IRF2	SAT1
	ENDOG	PRKAA1	DNMT1	MT3	NLRC4	SLC7A11
	EXOG	PRKAA2	CFLAR	PELI1	NLRP1	FDFT1
	FADD	ULK1	BRAF	PGAM5	NLRP2	TFRC
	FAS	ULK2	AXL	PPIF	NLRP3	TP53
	FASLG	ULK3	ID1	PYGL	NLRP6	EMC2
	IKBKB		CDKN2A	RBCK1	NLRP7	AIFM2
	IKBKG		HSPA4	RIPK3	NOD1	PHKG2
	IL1A		BCL2	SLC25A4	NOD2	HSBP1
	IL1B		STUB1	SPATA2	PLCG1	ACO1
	IL1R1		FLT3	TICAM1	PRKACA	FTH1
	IL1RAP		HAT1	TICAM2	PYCARD	STEAP3
	IL3		SIRT2	TLR3	SCAF11	NFS1
	IL3RA		SIRT1	TLR4	TP53	ACSL3
	IRAK1			TMEM123	TP63	ACACA
	IRAK2		PLK1	TRPM7	TIRAP	PEBP1
	IRAK3		MPG	TSPO	TNF	ZEB1
	IRAK4		BACH2	UCN	GZMA	SQLE
	MAP3K14		GATA3	YBX3	CHMP3	FADS2
	MYD88		MYCN	ADPRS	CHMP4A	NFE2L2
	NFKB1		ALK	ASAH1	GSDME	KEAP1
	NFKBIA		ATRX	ATG9A		NQO1
	NGF		TERT	ATG9B		NOX1
	NTRK1		SLC39A7	CASP6		ABCC1
	PIK3CA		SPATA2	NINJ1		SLC1A5
	PIK3CB		RNF31	NLRP6		GOT1
	PIK3CD		IDH1	NOL3		G6PD
	PIK3CG		IDH2	NUPR1		PGD
	PIK3R1		KLF9	OGT		IREB2
	PIK3R2		HDAC9	OLFM4		HMOX1
	PIK3R3		HSP90AA1	SLC6A13		ACSF2
	PIK3R5		LEF1	SLC6A6
	PPP3CA		BNIP3	ZBP1
	PPP3CB		CD40
	PPP3CC		BCL2L11
	PPP3R1		EGFR
	PPP3R2		DDX58
	PRKACA		TARDBP
	PRKACB		APP
	PRKACG		TNFRSF21
	PRKAR1A
	PRKAR1B
	PRKAR2A
	PRKAR2B
	PRKX
	RELA
	RIPK1
	TNF
	TNFRSF10A
	TNFRSF10B
	TNFRSF10C
	TNFRSF10D
	TNFRSF1A
	TNFSF10
	TP53
	TRADD
	TRAF2
	XIAP

## Sheet: Signature genes of immune cells
Activated B cell	Activated CD4 T cell	Activated CD8 T cell	Central memory CD4 T cell	Central memory CD8 T cell	Effector memeory CD4 T cell	Effector memeory CD8 T cell	Gamma delta T cell	Immature B cell	Memory B cell	Regulatory T cell	T follicular helper cell	Type 1 T helper cell	Type 17 T helper cell	Type 2 T helper cell	Activated dendritic cell	CD56bright natural killer cell	CD56dim natural killer cell	Eosinophil	Immature dendritic cell	Macrophage	Mast cell	MDSC	Monocyte	Natural killer cell	Natural killer T cell	Neutrophil	Plasmacytoid dendritic cell
ADAM28	AIM2	ADRM1	ABHD3	ACTN4	ATM	ACAP1	ACP5	CD22	AICDA	CCL3L1	B3GAT1	CD70	IL17A	ASB2	ABCD1	ABAT	CYP27A1	GIPR	ACADM	AIF1	ADAMTS3	CCR2	ASGR2	AKT3	BTN2A2	CREB5	CBX6
CD180	BIRC3	AHSA1	AHNAK	ADAM12	CASP3	APOL3	AQP9	CYBB	CCNA2	CD72	CDK5R1	TBX21	IL17RA	CSRP2	C1QC	C11orf75	DDX55	KRT18P50	AHCYL1	CCL1	CPA3	CD14	CFP	AXL	CD101	CDA	DAB2
CD79B	BRIP1	C1GALT1C1	ANXA2P2	ADCY9	CASQ1	ARHGAP10	BTN3A2	FAM129C	CDKN3	CLEC5A	PDCD1	ADAM8	C2CD4A	DAPK1	CAPG	C5orf15	DYRK2	LRMP	ALDH1A2	CCL14	CMA1	CD2	ASGR1	BST2	CD109	CHST15	DDX17
BLK	CCL20	CCT6B	AQP3	F13A1	CD300E	ATP10D	C1orf54	FCRL1	CLCN5	FOXP3	BCL6	AHCYL2	C2CD4B	DLC1	CCL3L3	CDHR1	RPL37A	FOSB	ALDH3A2	CCL23	CTSG	CD86	CD1D	CDH2	CNPY3	S100A12	HIGD1A
CD19	CCL4	CD37	ATHL1	FCER1G	DARS	C3AR1	CARD8	FCRL3	ENPP1	ITGA4	CD200	ALCAM	CA2	DNAJC12	CD207	DCAF12	NOTCH3	RRP12	ALDH9A1	CCL26	ARHGAP15	CXCR4	UPK3A	CRTAM	CNPY4	APOBEC3A	IDH3A
MS4A1	CCL5	CD3D	BMI1	FCGR3B	DOCK9	CCR5	CCL18	FCRL5	FCER1A	L1CAM	CD83	B3GALNT1	CCDC65	DUSP6	CD302	DYNLL1	AKR7A3	GPR183	ALOX15	CD300LB	CPM	FCGR2A	ACTG1	CSF2RA	CREB1	CASP5	IL3RA
TNFRSF17	CCNB1	CD3E	BZW2	FGF7	EXOSC9	CD160	CD209	FCRLA	FCRL4	LIPA	CD84	BBS12	CEACAM3	GNAI1	ATP5B	GPR137B	GPRC5C	NR4A3	AMT	CNR1	FCN1	FCGR2B	ANXA5	CTSZ	CRTC2	MMP25	MAGED1
IGHM	CCR7	CD3G	CD63	FKBP4	EZH2	CD55	CD33	HDAC9	MYC	LRP1	FGF2	BST1	IL17C	LAMP3	ATP5L	HCP5	GRIN1	ST3GAL6	ARL1	CNR2	FTL	FCGR3A	ATP6V1B2	CXCL1	CRTC3	HAL	NUCB2
GNG7	DUSP2	CD69	COL4A1	GLUD1	GDE1	CFLAR	CD36	HLA-DQA1	RUNX2	LRRC42	GPR18	CD151	IL17F	NRP2	ATP6V1A	HDGFRP2	HLA-E	DEPDC5	ATIC	EIF1	HSPA6	FERMT3	CFL1	CYTH1	CSF2	C1orf183	OFD1
MICAL3	ESCO2	CD8A	CYLD	GM2A	IL34	CMKLR1	CDK5	HVCN1	SORL1	MARCO	CEBPA	CD47	IL17RC	OSBPL1A	BCL2L1	KRT86	PORCN	PDE6C	ATP5A1	EIF4A1	ITGA9	GPSM3	DAZAP2	DAXX	KLRC1	FFAR2	OGT
SPIB	ETS1	CETN3	ELMO2	GUSB	NCOA4	DAPP1	IL10RB	KIAA0226	SOX5	MMP12	CECR1	CD48	IL17RE	PDE4B	C1QB	MLST8	PSMC4	PKD2L2	CAPZA1	FPR1	RNASE3	IL18BP	CTBS	DGKH	FUT4	MAK	PDIA4
HLA-DOB	EXO1	CSE1L	FYN	IL1RN	NEFL	FCRL6	KLRF1	NCF1	STAT5A	MNDA	CLEC10A	CD52	IL23A	PHLDA1	SNURF	ELMOD3	UPP1	GPR65	LILRA5	FPR2	S100A4	IL4R	EMR4P	DLL4	ICAM2	CXCR1	SERTAD2
IGKC	EXOC6	GEMIN6	GLIPR1	NOL11	PDGFRL	FLT3LG	LGALS1	NCF1B	STAT5B	MRC1	CLEC4A	CD53	ILDR1	PLA2G4A	SPCS3	ENTPD5	IL21R	IL5RA	RDX	FRAT2	SIGLEC8	ITGAL	HIVEP2	DPYD	IL32	STEAP4	SIRPA
PNOC	IARS	GNLY	GSS	NTRK1	PTGS1	GZMM	MAPK7	P2RY10	TLR9	MS4A6A	CSF1R	CD59	LONRF3	RAB27B	CCNA1	FAM119A	KIR2DS1	P2RY14	RRAGD	GPR27	SLC6A4	ITGAM	MARCKSL1	ERBB3	LAMP2	MGAM	TMED2
FCRL2	ITK	GPT2	IFITM2	RARA	REPS1	HAPLN3	KLHL7	SP100		PELO	CTSS	CD6	SH2D6	RBMS3	CEACAM8	FAM179A	KIR2DS2	DACH1	TACSTD2	GPR77	PTGS2	PARVG	MBP	F11R	LILRB5	BTNL8	ENG
BACH2	KIF11	GZMA	ITGB1	RNF128	SCG2	HLA-DMB	KRT80	TXNIP		PLEK	DMN	CD68	TNIP2	RNF125	NOS2	CLIC2	KIR2DS5	DAPK2	INPP5F	RNASE2	EGR3	PSAP	MMP15	FAM27A	KLRG1	CXCR2	FCAR
CR2	KNTC1	GZMH	ITGB2	SIGLEC1	SDPR	HLA-DPA1	LAMC1	STAP1		PRSS23	DPP4	CD7	ABCA1	TMPRSS3	SRA1	COX7A2L		EMR3	RAB38	MS4A2	PILRA	PTGER2	PNPLA6	FAM49A	HSPA4	TNFRSF10C	IGF1
TCL1A	NUF2	GZMK	KLF5	TNFRSF11A	SIGLEC14	HLA-DPB1	LCORL	TAGAP		PTGIR	LRRC32	CD96	ABCB1	GATA3	TNFRSF6B	CREB3L4			PLAU	BASP1		PTGES2	TMBIM6	FASLG	HSPB6	VNN3	ITGA2B
AKNA	PRC1	IL2RB	LSP1	TOX4	SIGLEC6	IFI16	LMNB1	ZCCHC2		ST8SIA4	MC5R	CFHR3	ADAMTS12	BIRC5	TREM1	CSF1			CSF3R	IGSF6		S100A8	PQBP1	FCGR1A	ISM2		GABARAP
ARHGAP25	PSAT1	LCK	NDUFB9	UBA52	TAL1	LIME1	MEIS3P1			STAB1	MICA	CHRM3	ANK1	CDC25C	TREML1	CSNK2A2			SLC18A2	HK3		S100A9	TEX264	FN1	ITIH2		GPX1
CCL21	RGS1	MPZL1	PKM2	ULBP1	TFEC	LTK	MPL				NCAM1	CLEC7A	ANKRD22	CDC7	RHOA	CSTA			AMPD2	VNN1			IKZF1	FSTL1	KDM4C		KRT23
CD27	RTKN2	NKG7	SFXN3		TIPIN	NFKBIA	FABP1				NCR2	COL23A1	B3GALT2	CENPF	SLC25A37	CSTB			CLTB	FES				FUCA1	KIR2DS4		PROK2
CD38	SAMSN1	PIK3IP1	SIRPG		TPK1	SETD7	FABP5				NRP1	COL4A4	CAMTA1	CXCR6	TNFSF14	CTPS			C1orf162	NPL				GBP3	KIRREL3		RALB
CLEC17A	SELL	PTRH2	SMAD4		UQCRB	SIK1	FADD				PDCD1LG2	COL5A3	CCR9	DHFR	TREML4	CTSD				FZD2				GLS2	SDCBP		RETNLB
CLEC9A	TRAT1	TIMM13	STX4		USP9Y	TRIB2	MFAP3L				PDCD6	DAB1	CD40	EVI5	VNN2	FST				FAM198B				GRB2	NFATC2IP		RNF141
CLECL1		ZAP70	TRADD		WIPF1		MINPP1				PRDX1	DLEU7	GPR44	GSTA4	XPO6	GATA2				HNMT				LST1	MICB		SEC14L1
			VIM		ZCRB1		RPS24				RAE1	DOC2B	IFT80	HELLS	CLEC4C	GMPR				SLC15A3				BCL2	KIR2DL1		SEPX1
			XRCC6				RPS7				RAET1E	EMP1		IL26	TNFAIP2	HDC				CD4				CDC5L	KIR2DL3		EMP3
							RPS9				SIGLEC7	F12		LAIR2	UBD	HEY1				TXNDC3				FGF18	KIR3DL1		CD300LF
							DBNL				SIGLEC9	FURIN			ACTR3	HOXA1				FRMD4A				FUT5	KIR3DL2		ABTB1
							CCL13				TYRO3	GAB3			RAB1A	HS2ST1				CRYBB1				FZR1	NCR1		KLHL21
											CHST12	GATM			SLA	HS3ST1				HRH1				GAGE2	FOSL1		PHRF1
											CLIC3	GFPT2			HLA-DQA2	BCL11B				WNT5B				IGFBP5	TSLP
											IVNS1ABP	GPR25			SIGLEC5	CDH3								KANK2	SLC7A7
											KIR2DL2	GREM2			SLAMF9	MYL6B								LDB3	SPP1
											LGMN	HAVCR1				NAA16									TREM2
												HSD11B1				ClQA									UBASH3A
												HUNK				ClQB									YBX2
												IGF2				CYP27B1									CCDC88A
												RCSD1				EIF3M									CLEC1A
												RYR1													THBD
												SAV1													PDPN
												SELE													VCAM1
												SELP													EMR1
												SH3KBP1
												SIT1
												SLC35B3
												SIGLEC10
												SKAP1
												THUMPD2
												TIGIT
												ZEB2
												ENC1
												FAM134B
												FBXO30
												FCGR2C
												STAC
												LTC4S
												MAN1B1
												MDH1
												MMD
												RGS16
												IL12A
												P2RX5
												CD97
												ITGB4
												ICAM3
												METRNL
												TNFRSF1A
												IRF1
												HTR2B
												CALD1
												MOCOS
												TRAF3IP2
												TLR8
												TRAF1
												DUSP14

## Sheet: Signature genes immune pathways
Antigen processing and presentation	B cell receptor signaling pathway	C-type lectin receptor signaling pathway	Chemokine signaling pathway	Complement and coagulation cascades	Fc epsilon RI signaling pathway	Fc gamma R-mediated phagocytosis	IL-17 signaling pathway	leukocyte transendothelial migration	Natural killer cell mediated cutotoxicity	Neutrophil extracellular trap formation	NOD-like receptor signaling pathway	Platelet actvation	T cell receptor signaling pathway	Th1 and Th2 cell differentiation	Th17 cell differentiation	Toll-like receptor signaling pathway
IFNG	IGH	CLEC7A	CXCL1	F3	IGH	IGH	IL25	JAM3	HLA-A	FCGR3A	NOD1	TBXA2R	CD3D	DLL3	IL1B	TLR1
TNF	CD79A	LSP1	CXCL2	F7	FCER1A	FCGR1A	IL17RA	ITGAM	HLA-B	FCGR3B	RIPK2	F2	CD3E	DLL1	IL1R1	TLR2
PSME1	CD79B	HRAS	CXCL3	F10	MS4A2	FCGR2A	IL17RB	ITGB2	HLA-C	SYK	IKBKG	F2R	CD3G	DLL4	IL1RAP	TLR6
PSME2	LYN	KRAS	CXCL5	F5	FCER1G	FCGR3A	TRADD	JAM2	HLA-G	MAP3K7	CHUK	F2RL3	CD247	NOTCH3	MAPK11	LBP
PSME3	SYK	NRAS	CXCL6	F2	SYK	FCGR3B	FADD	ITGA4	HLA-E	RAF1	IKBKB	GNA13	CD4	MAML3	MAPK12	CD14
HSPA8	BTK	MRAS	PPBP	F12	LYN	PTPRC	CASP3	ITGB1	KIR3DL2	MAP2K1	NFKBIB	ARHGEF1	CD8A	MAML2	MAPK13	LY96
HSPA1A	DAPP1	RRAS	CXCL8	F11	BTK	HCK	CASP8	PECAM1	KIR3DL1	MAP2K2	NFKBIA	ARHGEF12	CD8B	MAML1	MAPK14	TLR3
HSPA2	BLNK	RRAS2	CXCL9	F9	INPP5D	LYN	TRAF3IP2	CD99	KIR3DL3	MAPK1	NFKB1	RHOA	CD8B2	RBPJL	MTOR	TLR4
HSPA1L	VAV3	RAF1	CXCL10	VWF	PLCG1	SYK	TRAF6	CD99L2	KIR2DL2	MAPK3	RELA	ROCK1	PTPRC	RBPJ	IRF4	TLR5
HSPA1B	VAV1	RELA	CXCL11	F8	PLCG2	PIK3CA	NFKB1	ITGAL	KIR2DL1	SIGLEC9	IL1B	ROCK2	LCK	NFKB1	TGFB1	TLR7
HSPA6	VAV2	RELB	CXCL12	THBD	PRKCA	PIK3CD	RELA	F11R	KIR2DL3	CYBB	IL18	PPP1CA	FYN	RELA	TGFBR1	TLR8
HSPA4	RAC1	IL12A	CXCL13	PROCR	PIK3CA	PIK3CB	FOS	CDH5	KIR2DL5A	NCF1	IL6	PPP1CB	ZAP70	IFNG	TGFBR2	CTSK
HSP90AA1	RAC2	IL12B	CXCL16	PROC	PIK3CD	PIK3R1	FOSB	CLDN4	KLRC1	CYBA	TNF	PPP1CC	LCP2	IFNGR1	SMAD2	TLR9
HSP90AB1	RAC3	IL1B	PF4	F2R	PIK3CB	PIK3R2	JUN	CLDN3	KLRD1	NCF2	CXCL8	PPP1R12A	LAT	IFNGR2	SMAD3	RAC1
HLA-A	PLCG2	SYK	PF4V1	F2RL2	PIK3R1	PIK3R3	JUND	CLDN7	PTPN6	NCF4	CXCL1	MYL12B	ITK	JAK1	SMAD4	PIK3CA
HLA-B	PPP3CA	PTPN11	CXCL14	F2RL3	PIK3R2	AKT1	FOSL1	CLDN19	PTPN11	RAC1	CXCL2	MYL12A	TEC	JAK2	IL21	PIK3CD
HLA-C	PPP3CB	MAP3K14	XCL1	F13A1	PIK3R3	AKT2	IL4	CLDN16	ICAM1	RAC2	CXCL3	P2RX1	NCK1	STAT1	IL21R	PIK3CB
HLA-F	PPP3CC	CHUK	XCL2	F13B	PDPK1	AKT3	IL5	CLDN14	ICAM2	TLR7	CCL2	ORAI1	NCK2	IL12A	IL2RG	PIK3R1
HLA-G	PPP3R1	NFKB2	CX3CL1	CPB2	AKT1	RPS6KB1	IL13	CLDN15	ITGAL	TLR8	CCL5	ITPR1	VAV3	IL12B	JAK1	PIK3R2
HLA-E	PPP3R2	PLCG2	CCL1	FGA	AKT2	RPS6KB2	CCL17	CLDN17	ITGB2	ELANE	CAMP	ITPR2	VAV1	IL12RB1	JAK3	PIK3R3
HSPA5	NFATC1	ITPR1	CCL2	FGB	AKT3	PLCG1	CCL11	CLDN20	PTK2B	MPO	DEFA1	ITPR3	VAV2	IL12RB2	IL6	AKT1
CANX	NFATC2	ITPR2	CCL3	FGG	RAC1	PLCG2	IL17A	CLDN11	VAV3	ACTG1	DEFA3	STIM1	GRAP2	TYK2	IL6R	AKT2
B2M	NFATC3	ITPR3	CCL3L1	KLKB1	RAC2	PRKCD	IL17F	CLDN18	VAV1	ACTB	DEFA4	MYLK	GRB2	STAT4	IL6ST	AKT3
PDIA3	GRB2	CALML3	CCL3L3	KNG1	RAC3	PRKCE	IL17RC	CLDN22	VAV2	VDAC1	DEFA5	MYLK2	PAK1	TBX21	JAK2	TOLLIP
CALR	SOS1	CALM2	CCL4	BDKRB1	MAP2K4	RAF1	TRAF3	CLDN5	RAC1	VDAC2	DEFA6	MYLK3	PAK2	RUNX3	IL23A	MYD88
TAPBP	SOS2	CALM3	CCL4L2	BDKRB2	MAP2K7	MAP2K1	ANAPC5	CLDN10	RAC2	VDAC3	DEFA1B	MYLK4	PAK3	HLA-DMA	IL23R	TIRAP
TAP1	RASGRP3	CALM1	CCL4L1	PLG	MAP2K3	MAPK1	TNFAIP3	CLDN8	RAC3	SLC25A4	DEFB4A	P2RY1	PAK4	HLA-DMB	IL12RB1	FADD
TAP2	HRAS	CALML6	CCL5	TFPI	MAP2K6	MAPK3	HSP90AA1	CLDN6	PAK1	SLC25A5	DEFB4B	GNAQ	PAK5	HLA-DOA	TYK2	CASP8
CD8A	KRAS	CALML5	CCL7	SERPINC1	MAPK8	PLA2G4E	HSP90AB1	CLDN2	MAP2K1	SLC25A6	DEFB103A	PLCB1	PAK6	HLA-DOB	STAT3	IRAK4
CD8B	NRAS	CALML4	CCL8	SERPIND1	MAPK10	PLA2G4A	HSP90B1	CLDN1	MAP2K2	SLC25A31	DEFB103B	PLCB2	BUB1B-PAK6	HLA-DPA1	RORC	IRAK1
CD8B2	RAF1	PPP3CA	CCL11	SERPINA5	MAPK9	JMJD7-PLA2G4B	TBK1	CLDN9	MAPK1	PPIF	NOD2	PLCB3	RHOA	HLA-DPB1	RORA	TRAF6
KIR3DL2	MAP2K1	PPP3CB	CCL13	PROS1	MAPK11	PLA2G4B	TAB2	CLDN23	MAPK3	PADI4	MAP3K7	PLCB4	CDC42	HLA-DQA1	HIF1A	TAB1
KIR3DL1	MAP2K2	PPP3CC	CCL14	SERPINE1	MAPK12	PLA2G4C	TAB3	CLDN34	TNF	IGH	TAB1	PRKCZ	DLG1	HLA-DQA2	HSP90AA1	TAB2
KIR3DL3	MAPK1	PPP3R1	CCL15	SERPINB2	MAPK13	PLA2G4D	MAP3K7	CLDN25	CSF2	FCGR1A	TAB2	PRKCI	MAPK11	HLA-DQB1	HSP90AB1	MAP3K7
KIR2DL2	MAPK3	PPP3R2	CCL23	PLAT	MAPK14	PLA2G4F	IKBKG	CLDN24	IFNG	FCGR2A	TAB3	RASGRP1	MAPK12	HLA-DRA	AHR	IKBKG
KIR2DL1	FOS	NFATC1	CCL16	PLAU	IL4	PLA2G6	CHUK	OCLN	KIR2DS1	ITGAM	MAPK1	RASGRP2	MAPK13	HLA-DRB1	IL17A	CHUK
KIR2DL3	JUN	NFATC2	CCL17	PLAUR	IL13	MARCKS	IKBKB	ESAM	KIR2DS3	ITGB2	MAPK3	RAP1A	MAPK14	HLA-DRB3	IL17F	IKBKB
KIR2DL4	PRKCB	NFATC3	CCL18	SERPINA1	IL3	MARCKSL1	NFKBIA	VCAM1	KIR2DS4	ITGAL	MAPK8	RAP1B	PLCG1	HLA-DRB4	IL22	NFKBIA
KIR2DL5A	CARD11	NFATC4	CCL19	SERPINF2	IL5	PLD1	MAPK11	EZR	KIR2DS5	CLEC7A	MAPK10	APBB1IP	PPP3CA	HLA-DRB5	HLA-DMA	NFKB1
KLRC1	BCL10	IL2	CCL20	A2M	CSF2	PLD2	MAPK12	MSN	KIR2DS2	SRC	MAPK9	TLN1	PPP3CB	CD4	HLA-DMB	RELA
KLRC2	MALT1	IL10	CCL21	CFB	TNF	PLPP1	MAPK13	ACTG1	KLRC2	PLCB1	MAPK11	TLN2	PPP3CC	LCK	HLA-DOA	MAP3K8
KLRC3	CHUK	EGR2	CCL22	CFD	LCP2	PLPP3	MAPK14	ACTB	KLRC3	PLCB2	MAPK12	ITGA2B	PPP3R1	CD3E	HLA-DOB	MAP2K1
KLRC4	IKBKB	EGR3	CCL24	C3	VAV3	PLPP2	MAPK8	PIK3CA	NCR2	PLCB3	MAPK13	ITGB3	PPP3R2	CD3G	HLA-DPA1	MAP2K2
KLRD1	IKBKG	PTGS2	CCL25	C5	VAV1	SPHK1	MAPK10	PIK3CD	TYROBP	PLCB4	MAPK14	FERMT3	NFATC1	CD247	HLA-DPB1	MAPK1
KIR2DS1	NFKB1	PRKCD	CCL26	C6	VAV2	SPHK2	MAPK9	PIK3CB	LCK	PLCG1	JUN	FGA	NFATC2	CD3D	HLA-DQA1	MAPK3
KIR2DS3	RELA	MAPK1	CCL27	C7	FYN	PRKCA	MAPK1	PIK3R1	IGH	PLCG2	ATG16L1	FGB	NFATC3	ZAP70	HLA-DQA2	MAP2K3
KIR2DS4	NFKBIA	MAPK3	CCL28	C8A	GAB2	PRKCB	MAPK3	PIK3R2	FCGR3A	PRKCA	ATG5	FGG	SOS1	LAT	HLA-DQB1	MAP2K6
KIR2DS5	NFKBIB	NLRP3	CXCR2	C8B	LAT	PRKCG	MAPK4	PIK3R3	FCGR3B	PRKCB	ATG12	P2RY12	SOS2	PLCG1	HLA-DRA	MAP2K4
KIR2DS2	NFKBIE	PYCARD	CXCR1	C8G	GRB2	NCF1	MAPK6	RAC1	NCR1	PRKCG	GABARAP	GNAI1	RASGRP1	PPP3CA	HLA-DRB1	MAP2K7
IFI30	IFITM1	CASP1	CXCR3	C9	SOS1	GSN	MAPK7	CYBB	NCR3	ATG7	GABARAPL1	GNAI3	HRAS	PPP3CB	HLA-DRB3	MAPK11
LGMN	CD81	CARD9	CXCR4	C1QA	SOS2	SCIN	MAPK15	CYBA	FCER1G	FPR1	GABARAPL2	GNAI2	KRAS	PPP3CC	HLA-DRB4	MAPK12
CTSB	CD19	BCL10	CXCR5	C1QB	HRAS	VAV3	CEBPB	NCF2	CD247	FPR3	MAP1LC3C	ADCY1	NRAS	PPP3R1	HLA-DRB5	MAPK13
HLA-DMA	CR2	MALT1	CXCR6	C1QC	KRAS	VAV1	TRAF4	NCF1	ZAP70	FPR2	MAP1LC3B	ADCY2	RAF1	PPP3R2	CD4	MAPK14
HLA-DMB	PIK3R1	CASP8	XCR1	C1R	NRAS	VAV2	IKBKE	NCF4	SYK	PIK3CA	MAP1LC3A	ADCY3	MAP2K1	NFATC1	LCK	MAPK8
HLA-DOA	PIK3R2	IKBKG	CX3CR1	C1S	RAF1	CDC42	USP25	CTNNB1	LCP2	PIK3CD	MAP1LC3B2	ADCY4	MAP2K2	NFATC2	CD3E	MAPK10
HLA-DOB	PIK3R3	IKBKB	CCR8	MBL2	MAP2K1	WAS	TRAF5	CTNND1	LAT	PIK3CB	SUGT1	ADCY5	MAPK1	NFATC3	CD3G	MAPK9
HLA-DPA1	PIK3CA	NFKBIA	CCR6	MASP1	MAP2K2	VASP	TRAF2	CTNNA3	PLCG1	PIK3R1	SHARPIN	ADCY6	MAPK3	PRKCQ	CD247	JUN
HLA-DPB1	PIK3CD	NFKB1	CCR9	MASP2	MAPK1	ACTR2	SRSF1	CTNNA1	PLCG2	PIK3R2	RBCK1	ADCY7	FOS	CHUK	CD3D	FOS
HLA-DQA1	PIK3CB	TNF	CCR4	C2	MAPK3	ACTR3B	ELAVL1	CTNNA2	SH3BP2	PIK3R3	RNF31	ADCY8	JUN	IKBKB	ZAP70	TNF
HLA-DQA2	AKT1	IL6	CCR7	C4A	PLA2G4E	ACTR3C	GSK3B	PTPN11	PIK3CA	AKT1	XIAP	ADCY9	PRKCQ	IKBKG	LAT	IL1B
HLA-DQB1	AKT2	IL23A	CCR2	C4B	PLA2G4A	ACTR3	CXCL1	MMP2	PIK3CD	AKT2	CARD6	PTGIR	CARD11	NFKBIA	PLCG1	IL6
HLA-DRA	AKT3	MAPK11	CCR5	C3AR1	JMJD7-PLA2G4B	ARPC1B	CXCL2	MMP9	PIK3CB	AKT3	TRIP6	GNAS	BCL10	NFKBIB	PPP3CA	IL12A
HLA-DRB1	GSK3B	MAPK12	CCR1	VSIG4	PLA2G4B	ARPC1A	CXCL3	MAPK11	PIK3R1	MTOR	ERBIN	PIK3CG	MALT1	NFKBIE	PPP3CB	IL12B
HLA-DRB3	FCGR2B	MAPK13	CCR3	CR1	PLA2G4C	ARPC2	CXCL5	MAPK12	PIK3R2	NFKB1	BIRC2	PIK3R5	MAP3K7	MAPK1	PPP3CC	CXCL8
HLA-DRB4	INPP5D	MAPK14	CCR10	CR1L	PLA2G4D	ARPC3	CXCL6	MAPK13	PIK3R3	RELA	BIRC3	PIK3R6	MAP2K7	MAPK3	PPP3R1	CCL5
HLA-DRB5	INPPL1	MAPK8	JAK2	CR2	PLA2G4F	ARPC4	CXCL8	MAPK14	FYN	C3	TRAF2	PRKACA	MAPK8	FOS	PPP3R2	CCL3
CD74	LILRB2	MAPK10	JAK3	ITGAM	ALOX5	ARPC5	CXCL10	ICAM1	SHC1	CR1	TRAF5	PRKACB	MAPK10	MAPK11	NFATC1	CCL3L1
CTSL	LILRB1	MAPK9	STAT1	ITGB2	ALOX5AP	ARPC5L	CCL2	PLCG1	SHC2	CR1L	TRAF6	PRKACG	MAPK9	MAPK12	NFATC2	CCL3L3
CTSS	LILRB5	JUN	STAT2	ITGAX		RAC1	CCL7	PLCG2	SHC3	C5	CARD9	VASP	CHUK	MAPK13	NFATC3	CCL4
CD4	LILRB4	CBLB	STAT3	C5AR1		RAC2	CCL20	PRKCA	SHC4	C5AR1	TNFAIP3	ACTG1	IKBKB	MAPK14	PRKCQ	CCL4L2
CIITA	LILRA1	CLEC6A	STAT5B	CFH		WASF1	IL6	PRKCB	GRB2	HMGB1	MAVS	ACTB	IKBKG	MAPK8	CHUK	CCL4L1
RFX5	LILRB3	FCER1G	GNAI1	CFI		WASF2	TNF	PRKCG	SOS1	TLR2	TRAF3	SRC	NFKB1	MAPK10	IKBKB	TICAM2
RFXANK	LILRA3	CLEC4M	GNAI3	SERPING1		WASF3	PTGS2	PTK2	SOS2	TLR4	TBK1	ARHGAP35	RELA	MAPK9	IKBKG	TICAM1
RFXAP	LILRA2	CD209	GNAI2	CD55		PAK1	CSF3	PXN	HRAS	MAPK11	IKBKE	FCGR2A	NFKBIA	JUN	NFKBIA	RIPK1
CREB1	LILRA4	ARHGEF12	ADCY1	CD46		LIMK1	CSF2	BCAR1	KRAS	MAPK12	TANK	SYK	NFKBIB	IL2	NFKBIB	IRF5
NFYA	LILRA6	RHOA	ADCY2	C4BPA		LIMK2	DEFB4A	THY1	NRAS	MAPK13	IRF3	COL1A1	NFKBIE	IL2RA	NFKBIE	IRF7
NFYB	LILRA5	PAK1	ADCY3	C4BPB		CFL1	DEFB4B	ARHGAP35	ARAF	MAPK14	IRF7	COL1A2	CD28	IL2RB	NFKB1	SPP1
NFYC	LOC102725035	KSR1	ADCY4	CFHR3		CFL2	MUC5AC	ARHGAP5	BRAF	ITGA2B	IFNA1	COL3A1	ICOS	IL2RG	RELA	IKBKE
	CD22	PLK3	ADCY5	CFHR1		PIP5K1C	MUC5B	RHOA	RAF1	ITGB3	IFNA2	GP6	CD40LG	JAK3	MAPK1	TBK1
	CD72	SRC	ADCY6	CFHR2		PIP5K1A	S100A7	ROCK1	MICB	FGA	IFNA4	FCER1G	PIK3R1	STAT5A	MAPK3	TRAF3
	PTPN6	IKBKE	ADCY7	CFHR4		PIP5K1B	S100A7A	ROCK2	MICA	FGB	IFNA5	LYN	PIK3R2	STAT5B	FOS	IRF3
	PIK3AP1	STAT1	ADCY8	CFHR5		ARF6	S100A8	MYL2	ULBP1	FGG	IFNA6	FYN	PIK3R3	IL4	MAPK8	CD40
		IRF9	ADCY9	CD59		CRK	S100A9	MYL5	ULBP2	GP1BA	IFNA7	ITGA2	PIK3CA	IL4R	MAPK10	CD80
		STAT2	PRKACA	CLU		CRKL	LCN2	MYL7	ULBP3	VWF	IFNA8	ITGB1	PIK3CD	STAT6	MAPK9	CD86
		IL17D	PRKACB	VTN		DOCK1	MMP1	MYL9	KLRK1	SELP	IFNA10	PIK3CA	PIK3CB	GATA3	JUN	IFNA1
		CYLD	PRKACG			ASAP1	MMP3	MYL10	KLRC4-KLRK1	SELPLG	IFNA13	PIK3CD	PDPK1	IL5	IL4	IFNA2
		BCL3	LYN			ASAP3	MMP9	MYL12B	HCST	AGER	IFNA14	PIK3CB	AKT1	IL13	IL4R	IFNA4
		CCL17	HCK			ASAP2	MMP13	MYL12A	CD48	CASP4	IFNA16	PIK3R1	AKT2	MAF	STAT6	IFNA5
		CCL22	FGR			FCGR2B	IL17C	MYL11	CD244	CASP1	IFNA17	PIK3R2	AKT3	JAG1	GATA3	IFNA6
		MAPKAPK2	SRC			INPP5D	IL17RE	AFDN	PPP3CA	GSDMD	IFNA21	PIK3R3	MAP3K8	JAG2	RUNX1	IFNA7
		CLEC4E	SHC1			INPPL1	IL1B	RAP1A	PPP3CB	HAT1	IFNB1	LCP2	MAP3K14	NOTCH1	IL27	IFNA8
		PIK3CA	SHC2			GAB2	IFNG	RAP1B	PPP3CC	H2AX	NLRX1	PLCG2	GSK3B	NOTCH2	EBI3	IFNA10
		PIK3CD	SHC3			LAT	IL17B	SIPA1	PPP3R1	H2AC20	ANTXR2	BTK	PDCD1		IL27RA	IFNA13
		PIK3CB	SHC4			DNM2	IL17D	VASP	PPP3R2	H2AC12	ANTXR1	VWF	CTLA4		IFNG	IFNA14
		PIK3R1	GRB2			AMPH		ACTN1	NFATC1	H2AC1	NLRP1	GP5	PTPN6		IFNGR1	IFNA16
		PIK3R2	SOS1			BIN1		ACTN4	NFATC2	H2AW	PYCARD	GP1BA	CBLB		IFNGR2	IFNA17
		PIK3R3	SOS2			MYO10		VCL	PRKCA	H2AB3	CASP1	GP1BB	IL2		STAT1	IFNA21
		AKT1	HRAS					CXCL12	PRKCB	H2AC8	BCL2	GP9	IL4		TBX21	IFNB1
		AKT2	KRAS					CXCR4	PRKCG	H2AC4	BCL2L1	AKT1	IL5		IL2	IFNAR1
		AKT3	NRAS					GNAI1	SH2D1B	MACROH2A2	CTSB	AKT2	IL10		IL2RA	IFNAR2
		MDM2	RAF1					GNAI3	SH2D1A	MACROH2A1	NLRP3	AKT3	IFNG		IL2RB	STAT1
		IRF1	BRAF					GNAI2	IFNGR1	H2AC19	PANX1	NOS3	CSF2		STAT5A	CXCL10
		CLEC4D	MAP2K1					RAPGEF3	IFNGR2	H2AJ	P2RX7	GUCY1A2	TNF		STAT5B	CXCL9
		CLEC1B	MAPK1					RAPGEF4	IFNA1	H2AB1	TRPM2	GUCY1A1	CDK4		FOXP3	CXCL11
			MAPK3					RASSF5	IFNA2	H2AC17	TRPM7	GUCY1B1			RARA
			PIK3CA					PTK2B	IFNA4	H2AC18	TRPV2	PRKG1			RXRA
			PIK3CD					ITK	IFNA5	H2AC11	CASR	PRKG2			RXRB
			PIK3CB					TXK	IFNA6	H2AC21	GPRC6A	MAPK11			RXRG
			PIK3R1					VAV3	IFNA7	H2AZ2	PLCB1	MAPK12
			PIK3R2					VAV1	IFNA8	H2AC7	PLCB2	MAPK13
			PIK3R3					VAV2	IFNA10	H2AZ1	PLCB3	MAPK14
			PIK3CG					RAC2	IFNA13	H2AC15	PLCB4	MAPK1
			PIK3R5					CDC42	IFNA14	H2AC6	ITPR1	MAPK3
			PIK3R6					RHOH	IFNA16	H2AC13	ITPR2	PLA2G4E
			PRKCZ						IFNA17	H2AC14	ITPR3	PLA2G4A
			AKT1						IFNA21	H2AC16	VDAC1	JMJD7-PLA2G4B
			AKT2						IFNB1	H2AB2	VDAC2	PLA2G4B
			AKT3						IFNAR1	H2BC15	VDAC3	PLA2G4C
			FOXO3						IFNAR2	H2BC9	MCU	PLA2G4D
			CHUK						TNFSF10	H2BC14	OAS1	PLA2G4F
			IKBKB						TNFRSF10A	H2BW1	OAS2	PTGS1
			IKBKG						TNFRSF10B	H2BC1	OAS3	TBXAS1
			NFKBIA						FASLG	H2BC18	RNASEL	SNAP23
			NFKBIB						FAS	H2BC17	DHX33	VAMP8
			NFKB1						GZMB	H2BC3	MFN1
			RELA						PRF1	H2BC8	MFN2
			BAD						CASP3	H2BC13	RIPK1
			GSK3A						BID	H2BC4	RIPK3
			GSK3B						RAET1G	H2BC5	DNM1L
			ITK						RAET1L	H2BC6	NAMPT
			VAV3						RAET1E	H2BC10	CYBB
			VAV1							H2BC21	CYBA
			VAV2							H2BC11	TXNIP
			RAC1							H2BC12	TXN
			RAC2							H2BU1	TXN2
			RAC3							H2BC7	NEK7
			PAK1							H2BW2	BRCC3
			CDC42							histone H2B type F-S-like [KO:K11252]	HSP90AA1
			WAS							H2BK1	HSP90AB1
			RHOA							H2BC12L	CARD8
			ROCK1							H4-16	PYDC1
			ROCK2							H4C15	PYDC2
			GNB1							H4C9	MEFV
			GNB2							H4C4	PSTPIP1
			GNB3							H4C6	CASP8
			GNB4							H4C12	FADD
			GNB5							H4C11	CASP12
			GNG2							H4C3	CARD18
			GNG3							H4C8	CARD16
			GNG4							H4C2	NLRP6
			GNG5							H4C5	NLRP7
			GNG7							H4C13	NLRP12
			GNG8							H4C14	NAIP
			GNG10							H4C1	NLRC4
			GNG11							H4C7	PRKCD
			GNG12							H3-5	GBP2
			GNG13							H3-3B	GBP5
			GNGT1							H3C4	AIM2
			GNGT2							H3C3	IFI16
			PREX1							H3C1	TP53BP1
			ELMO1							H3-3A	PYDC5
			DOCK2							H3-4	RHOA
			PTK2							H3C14	PKN1
			PXN							H3C15	PKN2
			BCAR1							H3C13	YWHAE
			CRK							H3C6	GBP1
			CRKL							H3C11	GBP3
			PTK2B							H3C8	GBP4
			GNAQ							H3C12	GBP7
			PLCB1							H3C10	CASP5
			PLCB2							H3C2	CASP4
			PLCB3							H3C7	GSDMD
			PLCB4							HDAC1	IFNAR1
			PLCG1							HDAC2	IFNAR2
			PLCG2							HDAC3	JAK1
			RASGRP2							HDAC4	TYK2
			RAP1A							HDAC5	STAT1
			RAP1B							HDAC6	STAT2
			PARD3							HDAC7	IRF9
			TIAM1							HDAC8	TLR4
			PRKCB							HDAC9	TICAM1
			PRKCD							HDAC10	MYD88
			NCF1							HDAC11	IRAK4
			GRK7							AZU1	STING1
			GRK1							CTSG
			GRK2							CAMP
			GRK3							CLCN3
			GRK4							CLCN4
			GRK5							CLCN5
			GRK6							AQP9
			ARRB1
			ARRB2

## Sheet: Turquoise module
gene	GS.CD.tur	GS.immune.tur	GS.fibrosis.tur	MM.turquoise	hub
A4GNT	0.300811	0.191997	0.271942	0.356563
AATF	-0.430407	-0.127521	-0.161597	-0.172123
ABCA6	0.669126	0.526298	0.803477	0.842262
ABCC4	0.548791	0.305201	0.45348	0.493444
ABCD4	0.37156	0.411927	0.536488	0.62459
ABCG2	-0.267765	-0.0273598	-0.434053	-0.350769
ABI3BP	0.694824	0.504971	0.816584	0.851544
ABTB1	0.212327	-0.178554	0.352714	0.438834
ACBD3	0.0565564	0.231123	0.368199	0.315203
ACE2	0.359597	0.277334	0.613975	0.627433
ACER2	0.328312	0.449815	0.121172	0.181194
ACHE	0.340459	0.147444	0.417783	0.412365
ACKR1	0.518248	0.504188	0.719674	0.756815
ACKR2	0.41305	0.385542	0.647007	0.647858
ACTA1	0.319766	0.297293	0.38699	0.334101
ACTN1	0.582599	0.409983	0.863	0.896057
ACTN4	0.431249	0.279623	0.837065	0.820214
ADAM12	0.250049	0.448961	0.454438	0.455743
ADAM17	0.643161	0.54753	0.677302	0.610618
ADAM18	-0.329607	-0.325306	-0.116095	-0.104062
ADAM19	0.471092	0.39765	0.45149	0.495543
ADAM21	-0.0505093	0.0586237	0.108924	0.0766649
ADAM22	0.0323809	-0.170453	0.274467	0.258939
ADAM8	0.610295	0.61838	0.484111	0.448278
ADAMTS10	0.564124	0.286645	0.809512	0.866327
ADAMTS14	0.00726023	-0.0681578	-0.0731032	-0.0229343
ADAMTS17	0.639722	0.366653	0.851475	0.894434
ADAMTS18	0.1547	0.516637	0.402418	0.308312
ADAMTS2	0.593764	0.52833	0.907717	0.894635
ADAMTS6	-0.163295	0.002922	-0.335767	-0.213887
ADAMTSL2	0.661694	0.589533	0.913833	0.906413
ADAMTSL5	-0.27823	-0.393369	-0.176081	-0.190531
ADC	0.518866	0.398866	0.772579	0.694509
ADCY1	0.445687	0.189742	0.566439	0.559978
ADCY2	0.64687	0.460555	0.768772	0.78528
ADPGK	0.505735	0.501955	0.458815	0.456783
AEBP1	0.644977	0.422921	0.900316	0.886682
AEN	0.290215	-0.00969524	0.228348	0.219194
AFAP1	0.83505	0.692295	0.917757	0.936335	hub
AFF2	0.0215184	0.362862	0.14167	0.201335
AGO4	0.31042	0.077743	0.462131	0.555943
AGPAT5	0.0454041	0.379336	-0.103121	-0.107913
AGRN	0.419932	0.110369	0.462252	0.504426
AHCYL2	0.542584	0.125521	0.638064	0.675776
AHNAK2	0.480307	0.17068	0.615365	0.726181
AHR	0.761039	0.692795	0.42014	0.470048
AHSA2	0.543234	0.164605	0.708713	0.77537
AICDA	0.411105	0.338632	0.609536	0.591637
AIFM2	-0.242759	0.147499	-0.134661	-0.136202
AIM1	0.612653	0.610683	0.451964	0.49037
AKAP12	0.704763	0.717769	0.805314	0.796775	hub
AKNA	0.73406	0.468795	0.79866	0.846493
AKR1C1	0.376631	0.631784	0.516004	0.394119
AKR1C2	0.224961	0.543569	0.395511	0.253552
AKR1C3	0.342247	0.628858	0.46903	0.345123
AKR7L	0.227649	0.0515512	0.54896	0.561516
AKT3	0.723324	0.465935	0.84388	0.850384
ALB	0.445671	0.107909	0.416585	0.404203
ALCAM	0.458873	0.409486	0.546092	0.584756
ALDH18A1	0.423789	0.650742	0.595345	0.560153
ALDH1A3	0.505073	0.528923	0.700636	0.632038
ALMS1	0.530388	0.369382	0.426845	0.546386
ALOX15B	0.299542	0.154884	0.499859	0.49235
ALOX5	0.569331	0.482951	0.777241	0.788693
ALPK1	0.68994	0.528307	0.862441	0.860428
AMOTL1	0.522026	0.282881	0.509051	0.542526
AMPD1	0.201812	0.0666572	0.0148589	0.157895
AMPH	0.432721	0.115682	0.473336	0.537396
AMY2B	0.0804041	0.245871	-0.134133	-0.172564
ANGPTL1	0.208906	0.228916	0.583917	0.493054
ANGPTL4	0.301892	0.484051	0.569044	0.519782
ANGPTL5	0.360663	0.538371	0.342979	0.33736
ANKDD1B	0.46618	0.446707	0.569432	0.594774
ANKIB1	0.176995	0.447113	0.0972214	0.0379168
ANKLE1	0.527402	0.395674	0.516399	0.529074
ANKMY1	0.186185	-0.0958029	0.473373	0.494844
ANKRD1	-0.0725298	0.138827	0.261413	0.247358
ANKRD10	0.75489	0.515491	0.917075	0.959065
ANKRD13B	0.357433	0.113614	0.571651	0.608209
ANKRD24	0.419932	0.369689	0.651297	0.544384
ANKRD26P1	-0.0557937	0.0678762	-0.0495995	-0.152533
ANKRD31	-0.278309	0.0815977	-0.370648	-0.372269
ANKRD34C	-0.362012	-0.157181	-0.214716	-0.287912
ANKRD35	0.502238	0.430633	0.634655	0.613325
ANKRD36	0.730922	0.493337	0.820815	0.889995
ANKRD36B	0.698141	0.51212	0.664903	0.690407
ANKRD36BP2	0.246144	0.219911	0.151397	0.179171
ANKRD44	0.765093	0.55207	0.857689	0.906929
ANKRD45	0.307933	0.428656	0.387897	0.343791
ANKRD50	0.596804	0.268269	0.5409	0.636447
ANKS1B	0.654074	0.317207	0.713862	0.778344
ANKS6	0.636248	0.388404	0.767615	0.819769
ANO1	0.355486	0.17029	0.751853	0.77587
ANO3	0.410701	0.453994	0.486535	0.5312
ANO6	0.694239	0.743874	0.702573	0.646404	hub
ANP32A	-0.34445	0.0197475	-0.411978	-0.437728
ANTXR1	0.667789	0.448352	0.817143	0.872945
ANTXR2	0.418681	0.22626	0.366593	0.454925
ANXA1	0.583476	0.75509	0.579311	0.529657
ANXA2	0.510433	0.699077	0.606901	0.539892
ANXA4	0.215043	0.329562	0.398496	0.355344
ANXA5	0.316973	0.602657	0.380398	0.362455
AP1G2	0.43989	0.359164	0.7904	0.815977
AP2A2	0.460364	0.214239	0.772544	0.79147
AP3M2	-0.45688	-0.2191	-0.519495	-0.543523
APAF1	0.761565	0.718999	0.744034	0.748873	hub
APBB1IP	0.532609	0.662824	0.467426	0.479476
APBB2	0.637141	0.449605	0.73069	0.77062
APCDD1L-AS1	0.337375	0.394116	0.5416	0.432669
APLF	-0.0484268	0.119845	-0.334202	-0.451146
APLP1	-0.225278	-0.117991	-0.203306	-0.243604
APOBR	0.377178	0.573094	0.414385	0.354929
APP	0.154942	0.118144	0.458988	0.320985
AQP8	0.179114	0.183307	0.414596	0.279131
ARAP1	0.445958	0.243993	0.658322	0.654299
ARFIP1	0.0179683	0.250026	-0.138309	-0.209678
ARGLU1	0.450738	0.282042	0.751832	0.75668
ARHGAP1	0.0693331	0.0346944	0.261194	0.292476
ARHGAP12	0.00488572	0.182327	-0.356813	-0.338691
ARHGAP20	0.354472	0.577808	0.338693	0.352927
ARHGAP22	0.423647	0.131515	0.709757	0.711656
ARHGAP24	0.213021	0.207599	0.373641	0.4283
ARHGAP25	0.37727	0.482936	-0.0147015	-0.0359834
ARHGAP28	-0.010413	0.0929829	0.0533393	0.148114
ARHGAP33	0.338303	0.0249937	0.545603	0.648656
ARHGAP42	0.235609	-0.0169474	0.244998	0.331244
ARHGDIB	0.337249	0.64671	0.389378	0.299319
ARHGDIG	0.0939085	0.108724	0.273851	0.18937
ARHGEF1	0.558091	0.39049	0.794137	0.834253
ARHGEF11	0.455179	0.311507	0.587375	0.596397
ARHGEF28	0.330666	0.00371937	0.34374	0.441321
ARHGEF4	0.194424	0.34829	0.0524726	0.0498433
ARHGEF9	-0.345588	-0.182888	-0.168205	-0.239782
ARID5A	0.597215	0.36045	0.674357	0.688339
ARL4A	-0.141772	0.0540264	-0.251546	-0.244368
ARMC10	0.244841	0.489227	-0.0270931	-0.0421022
ARMC9	0.365655	0.2475	0.767406	0.805607
ARMCX4	0.421546	0.0389525	0.612192	0.690767
ARNTL2	0.334226	0.542821	0.486683	0.488812
ARRDC3	0.295199	0.564061	0.355375	0.300479
ARSE	0.0236158	0.23416	0.238026	0.0997201
ARSG	-0.300417	-0.149534	-0.0477057	0.0145108
ARSJ	0.491098	0.563325	0.697871	0.662815
ART4	0.300418	0.354167	0.590626	0.562122
ASAP1	0.527935	0.151865	0.593829	0.721427
ASAP2	0.705836	0.369952	0.78296	0.848251
ASCC2	0.370325	0.00889222	0.517833	0.557403
ASCC3	0.376873	0.0410791	0.170116	0.225622
ASGR2	0.507234	0.640334	0.551758	0.554735
ASPA	0.440521	0.628967	0.284767	0.239671
ASPN	0.561903	0.646333	0.700106	0.629725
ATF6B	0.232051	-0.0159411	0.432891	0.555562
ATF7IP2	-0.25787	-0.157439	-0.316249	-0.285034
ATG13	-0.229096	-0.218084	0.0952646	0.0669081
ATG16L2	0.351803	0.0521376	0.674398	0.71193
ATG7	0.673447	0.412694	0.688408	0.714698
ATHL1	0.295173	0.230782	0.466027	0.420157
ATL3	0.718755	0.709348	0.757647	0.7654	hub
ATP10D	0.492843	0.245302	0.833861	0.81423
ATP13A3	0.0921929	0.304973	0.361346	0.339657
ATP1A4	0.0869365	-0.026219	0.107851	0.149057
ATP1B4	-0.0840828	-0.0994848	0.26842	0.225116
ATP2B3	0.153368	0.11566	0.452101	0.463555
ATP2C1	0.0174282	-0.229459	0.0534187	0.0425068
ATP6AP2	0.175855	0.414798	0.272648	0.188064
ATP6V1B2	-0.164966	0.0802314	0.209759	0.136466
ATP7B	-0.0253888	-0.243598	-0.114003	-0.0576805
ATP8B1	0.708518	0.544382	0.848993	0.896442
ATP8B2	0.741562	0.571631	0.925563	0.964819
ATP9A	0.57437	0.602971	0.577328	0.607208
ATP9B	0.666403	0.285342	0.592715	0.698477
ATRNL1	0.0334418	-0.0122155	-0.247391	-0.15621
ATXN1L	0.525249	0.230399	0.716575	0.723909
AZIN1	0.16628	0.144737	0.0894591	0.0850648
B3GAT2	0.0129657	-0.0915914	0.257296	0.24926
BACE2	0.685541	0.538724	0.877424	0.875102
BACH1	0.267844	0.198899	0.0410146	0.131402
BACH2	0.504703	0.171173	0.474022	0.581693
BAIAP2-AS1	0.142266	0.356483	0.232061	0.242481
BASP1	0.687308	0.766989	0.766445	0.730346	hub
BAZ2B	0.543037	0.319765	0.672308	0.75838
BBIP1	0.11908	0.258568	-0.160161	-0.202115
BCL2	0.474969	0.289467	0.531661	0.63151
BCL2A1	-0.250911	0.0729567	-0.479526	-0.550447
BDH2	0.144793	0.275992	0.0738488	-0.011251
BEGAIN	0.272548	0.201656	0.190774	0.242687
BEND6	0.235821	0.463248	0.515112	0.437751
BET1L	0.470009	0.253105	0.688168	0.747978
BGN	0.645478	0.494514	0.949899	0.944043
BICC1	0.819637	0.700811	0.962015	0.973976	hub
BICD1	0.413515	0.0962147	0.67169	0.719152
BIN2	0.504359	0.659896	0.0823711	0.0284212
BIRC6	0.540249	0.251548	0.498963	0.595057
BLID	0.61683	0.26075	0.73989	0.79136
BMP1	0.477345	0.361681	0.836452	0.830216
BMP4	0.663369	0.507722	0.823101	0.85636
BMP6	0.524965	0.559971	0.6387	0.521906
BMP8A	0.181625	0.187039	0.382325	0.428835
BNC2	0.689934	0.470181	0.817319	0.869051
BNIP3L	0.571803	0.672389	0.501528	0.503739
BOC	0.587597	0.367229	0.790347	0.856587
BOD1L1	0.485732	0.155645	0.630514	0.724204
BPI	0.0625771	-0.0316641	0.0661366	-0.0167772
BRAF	0.210253	0.25853	-0.0755683	0.0524122
BRCA2	0.329187	0.358136	0.424919	0.376771
BRD8	-0.0779931	-0.0586896	0.170748	0.248738
BRINP1	-0.226347	-0.374983	0.0168478	0.0206042
BRINP2	-0.356856	-0.369053	-0.531679	-0.5389
BRIP1	0.186151	0.242814	0.153397	0.211998
BRSK1	0.339112	0.387325	0.488752	0.473084
BST1	0.236733	0.511035	0.261661	0.203411
BTAF1	0.69891	0.547935	0.777706	0.851715
BTBD10	-0.212561	0.161209	-0.308506	-0.385871
BTBD19	0.380644	0.0987843	0.617516	0.671068
BTBD7	0.383352	0.0575982	0.415293	0.496883
BTG1	0.179884	0.241168	0.430631	0.433635
BTG2	0.444471	0.305268	0.687747	0.693126
BTLA	0.529356	0.357552	0.377093	0.427424
BTN2A3P	0.441945	0.18185	0.306765	0.382143
C10orf10	0.332001	0.467527	0.484239	0.468094
C10orf128	0.434584	0.286507	0.225257	0.285928
C11orf24	0.541104	0.572581	0.499755	0.482749
C11orf63	0.628092	0.451465	0.739454	0.729352
C11orf70	0.53032	0.527153	0.60274	0.560579
C11orf80	0.643866	0.601569	0.798987	0.771593	hub
C12orf75	0.078948	-0.0177157	0.473518	0.470226
C12orf79	-0.166848	-0.251529	0.0836098	0.0152928
C14orf132	0.457349	0.476906	0.681985	0.681177
C14orf182	0.287255	0.161282	0.348873	0.305598
C16orf62	0.0401373	0.156991	0.425113	0.398877
C16orf89	-0.158654	0.0859831	-0.0483466	-0.102611
C17orf62	0.437217	0.446572	0.759259	0.745458
C17orf85	0.0925028	-0.173926	0.32141	0.370906
C19orf35	0.231729	0.109578	0.653399	0.67333
C1orf186	0.613134	0.788774	0.52972	0.493193
C1orf198	0.280292	0.0890991	0.63807	0.670982
C1orf21	0.482498	0.342691	0.405749	0.365078
C1QTNF2	0.172466	0.275435	0.432754	0.397719
C1QTNF3	0.0805086	0.164537	0.137804	0.114927
C1QTNF6	0.442807	0.509878	0.632219	0.638495
C1QTNF7	0.570776	0.420915	0.607285	0.592007
C1S	0.670651	0.628608	0.838908	0.816509	hub
C2	0.544759	0.697598	0.562449	0.564662
C20orf26	-0.371016	-0.147205	-0.374438	-0.374867
C21orf91	-0.133261	-0.164219	-0.0735725	-0.0107449
C2CD2	0.669866	0.632249	0.649196	0.705849	hub
C2orf27A	0.357344	0.388384	0.724325	0.711321
C2orf72	0.129117	-0.0153893	0.115861	0.00330311
C3orf14	-0.00602519	0.33621	-0.0883047	-0.181011
C3orf35	-0.154441	-0.104827	-0.19672	-0.147332
C3orf58	0.640441	0.527793	0.6458	0.72623
C3orf70	0.556333	0.369115	0.714053	0.687221
C3orf80	0.471703	0.477664	0.703516	0.72861
C5orf27	0.3205	0.246719	0.487894	0.403814
C5orf42	0.644857	0.339771	0.580849	0.693753
C5orf46	-0.657529	-0.559265	-0.502092	-0.515422
C6	-0.537671	-0.130554	-0.496376	-0.543055
C8orf31	0.432624	0.441201	0.480862	0.546709
C9	0.355724	0.0630242	0.0189107	0.105658
C9orf16	0.0203477	0.0725116	0.142675	0.0697613
CA3	0.172616	0.303121	0.150821	0.114658
CA5B	0.602393	0.703807	0.580902	0.604161
CABLES1	0.675872	0.762418	0.646902	0.657829	hub
CACHD1	0.655016	0.391464	0.638742	0.717235
CACNA1A	0.0247928	-0.252325	0.201892	0.214217
CACNA1B	0.0222241	0.0570971	0.202558	0.195149
CACNA1S	0.189153	-0.102474	0.473013	0.505827
CACNA2D1	-0.0300683	-0.14508	-0.0672968	-0.0886456
CACNB4	0.50447	0.253648	0.662654	0.745179
CALCRL	0.443974	0.394708	0.249688	0.316359
CALD1	0.569199	0.40464	0.876225	0.901262
CAMKK2	0.664168	0.412088	0.845663	0.908012
CAND1	0.761511	0.786086	0.716868	0.705607	hub
CANX	0.304874	0.500521	0.256133	0.176958
CAP1	0.528828	0.683206	0.626189	0.56004
CAPG	0.40772	0.462096	0.607828	0.546268
CAPN2	0.725835	0.561961	0.685213	0.660678
CAPN3	0.309334	-0.0211513	0.433579	0.499143
CAPN5	0.590383	0.32204	0.636718	0.72932
CAPN6	0.117809	0.176052	0.0172195	0.0282535
CARD6	0.517212	0.612038	0.485576	0.390571
CARS	0.304173	0.159228	0.567737	0.554742
CASC3	0.432586	0.224138	0.613408	0.664942
CASC4	0.645701	0.78466	0.657606	0.634249	hub
CASP12	-0.192267	-0.0939572	-0.184185	-0.11032
CASP3	0.426131	0.303228	0.487398	0.390585
CASP4	0.569942	0.748404	0.551149	0.520677
CASP8	0.3387	0.594196	0.339025	0.32997
CASS4	0.360874	0.245392	0.238709	0.252661
CAT	-0.148622	0.231879	-0.0396871	-0.15495
CBFA2T2	0.607054	0.186397	0.577239	0.665262
CC2D2A	0.436156	0.137304	0.518202	0.601476
CCDC102B	0.683222	0.653364	0.711913	0.72686	hub
CCDC109B	0.641211	0.628844	0.700847	0.697197	hub
CCDC125	0.0531847	0.261259	0.102145	0.0711884
CCDC147	-0.342339	0.0211936	-0.331082	-0.395275
CCDC158	-0.143244	-0.0836504	-0.0770206	-0.0404775
CCDC168	-0.282937	-0.385605	-0.113218	-0.0958594
CCDC171	0.428952	0.316313	0.511277	0.587777
CCDC178	0.0380939	0.423047	0.0708451	0.0433236
CCDC36	0.168425	0.0797826	0.233113	0.310416
CCDC57	0.373488	0.103988	0.627825	0.685753
CCDC79	-0.00689577	-0.182868	0.0266674	-0.0174203
CCDC80	0.537863	0.597506	0.734547	0.637802
CCDC88C	0.168861	-0.176715	-0.103145	-0.0389864
CCDC90B	-0.148399	0.114814	-0.22907	-0.248355
CCL4	0.179266	0.270012	-0.218588	-0.234015
CCL4L2	0.185765	0.276276	-0.174305	-0.0662708
CCNA1	0.236509	0.36195	0.225397	0.160133
CCND1	0.283741	0.323048	0.313687	0.306002
CCNG2	0.688637	0.490176	0.675411	0.755622
CCNL2	0.512447	0.280382	0.811106	0.871105
CD101	0.442302	0.197711	0.154655	0.214249
CD151	0.29765	0.36598	0.568776	0.522635
CD163	0.314489	0.390476	0.613691	0.573598
CD226	0.519603	0.34633	0.10887	0.192029
CD247	0.185921	0.0835821	-0.0749859	-0.100646
CD44	0.693834	0.593384	0.862544	0.885778
CD48	0.651423	0.832997	0.258429	0.209025
CD84	0.448983	0.581922	0.359607	0.360079
CDAN1	0.293558	0.00344511	0.573722	0.680279
CDC42EP3	0.328591	0.0888445	0.0615141	0.208145
CDC42EP5	0.639431	0.731626	0.730552	0.647158	hub
CDH11	0.619299	0.52819	0.898432	0.874686
CDH15	0.273898	-0.0403649	0.478449	0.459637
CDH19	0.514792	0.57852	0.693319	0.645174
CDH6	0.489596	0.388748	0.785426	0.782949
CDH7	0.0522269	-0.0413133	0.162179	0.195454
CDK5RAP3	-0.0926491	-0.0354771	0.303141	0.340548
CDKN1A	0.407492	0.0603596	0.359202	0.363398
CDO1	0.537221	0.779184	0.395247	0.335054
CDRT4	0.162573	0.0790868	0.239512	0.348863
CDYL2	0.694423	0.662099	0.710216	0.693864	hub
CEACAM4	0.434581	0.40442	0.555766	0.477298
CEP152	0.481631	0.38973	0.627443	0.732613
CEP164	0.552997	0.327764	0.832657	0.890153
CEP170	0.669942	0.531612	0.502538	0.590697
CEP170B	0.296879	0.0923188	0.326139	0.376887
CEP192	-0.305444	-0.0139238	-0.614687	-0.625288
CEP78	0.481795	0.526113	0.108387	0.157355
CEP89	-0.185301	0.115973	-0.0240009	-0.0735565
CERCAM	0.65402	0.531893	0.924866	0.910143
CERS1	-0.0445718	0.232008	0.181773	0.0480732
CES4A	0.10093	0.0439439	0.339621	0.304293
CFB	0.56572	0.613907	0.664623	0.701498
CFH	0.689802	0.729632	0.832492	0.849133	hub
CGNL1	0.268424	0.10888	-0.0539934	0.0179178
CHD3	0.763803	0.555202	0.876605	0.871161
CHD5	0.0878644	0.115688	0.197119	0.225179
CHD9	0.747353	0.571345	0.700247	0.752602
CHFR	0.297066	0.193896	0.57884	0.625523
CHIC2	0.658005	0.571122	0.757779	0.72454
CHN1	-0.208258	-0.249749	-0.253899	-0.24821
CHPF2	0.402842	0.265137	0.688263	0.690408
CHRD	0.565272	0.372914	0.871784	0.875021
CHRDL1	0.681235	0.700121	0.659871	0.701626	hub
CHRNA1	-0.0600181	-0.0711281	0.168308	0.227545
CHRNA3	0.609722	0.570737	0.678213	0.622897
CHRNE	0.292328	0.199841	0.440835	0.410528
CHST11	0.220974	0.177962	-0.0218239	0.0975674
CHST15	0.577038	0.573198	0.731475	0.711073
CHST6	0.495401	0.469051	0.736924	0.671367
CHSY3	0.687065	0.646692	0.963353	0.929843	hub
CIB2	0.203196	0.404556	0.238717	0.180245
CILP	0.317165	0.32841	0.592647	0.485812
CIT	0.373543	0.260237	0.574983	0.528521
CLDN15	0.298617	0.270891	0.435279	0.420748
CLEC11A	0.298668	0.46515	0.591543	0.496155
CLEC1A	-0.338111	-0.302344	-0.153957	-0.214526
CLEC2B	0.108318	0.276043	-0.0657013	-0.0989615
CLEC4E	-0.0219433	0.150727	-0.00150645	-0.0992997
CLEC4GP1	0.0413528	0.188576	0.0251112	0.0235685
CLIP3	0.619574	0.296008	0.760807	0.806985
CLK2	0.190463	0.0536325	0.621358	0.615382
CLSTN2	0.541637	0.353996	0.554417	0.64231
CLTCL1	-0.418812	-0.101921	-0.240687	-0.278188
CLU	0.533304	0.387318	0.475795	0.550774
CMAHP	0.517832	0.241567	0.751416	0.789717
CMKLR1	0.54712	0.435404	0.805362	0.80779
CNBD1	0.717291	0.666709	0.751088	0.737861	hub
CNN3	0.63725	0.703823	0.816352	0.776265	hub
CNNM2	0.439397	0.141187	0.54157	0.592627
CNR1	0.316439	0.358955	0.655832	0.638377
CNTN4	0.358108	0.387497	0.369595	0.479666
CNTNAP1	0.546867	0.442462	0.841968	0.887566
CNTRL	0.537138	0.358117	0.675464	0.744659
COG3	0.17756	0.162118	-0.0770669	0.0168918
COL11A1	0.33925	0.290159	0.469817	0.504011
COL12A1	0.76529	0.550958	0.925723	0.921851
COL14A1	0.715279	0.667683	0.907173	0.882303	hub
COL16A1	0.652848	0.531381	0.922685	0.916143
COL18A1	0.498333	0.37438	0.787011	0.792598
COL19A1	-0.315955	-0.382747	-0.230542	-0.173182
COL1A1	0.671984	0.530929	0.909695	0.917926
COL1A2	0.742692	0.683226	0.946134	0.927119	hub
COL20A1	-0.0586517	-0.0293768	0.0536719	-0.0293453
COL21A1	-0.183198	-0.0875163	-0.333465	-0.280599
COL22A1	0.447452	0.380294	0.530466	0.521064
COL24A1	0.424818	0.421693	0.489765	0.455809
COL3A1	0.689778	0.728557	0.895328	0.860644	hub
COL4A1	0.59115	0.612209	0.850523	0.779168
COL4A2	0.621418	0.526435	0.880294	0.875703
COL4A5	0.426016	0.142931	0.603983	0.5512
COL5A1	0.698184	0.577409	0.933185	0.930463
COL5A2	0.652445	0.675559	0.932112	0.878237	hub
COL5A3	0.257443	0.240141	0.423182	0.384497
COL6A1	0.730254	0.620851	0.935361	0.913214	hub
COL6A2	0.707679	0.596577	0.936721	0.913066
COL6A3	0.725854	0.585254	0.944726	0.935475
COL8A1	0.6622	0.61695	0.960645	0.944325	hub
COL8A2	0.698968	0.538891	0.846939	0.875465
COL9A2	0.32761	0.290327	0.410247	0.361416
COLGALT2	0.521513	0.320954	0.663021	0.656251
COLQ	-0.124572	0.111563	0.0332873	0.0144306
COMP	0.476504	0.281746	0.663642	0.684271
COPA	0.0712626	0.0817144	0.204593	0.244859
COPS7B	-0.142821	-0.458024	-0.0794357	-0.0544377
CORO1A	0.787064	0.711567	0.617079	0.642363	hub
CORO2A	0.670787	0.62342	0.692147	0.734319	hub
CP	0.476738	0.626534	0.658993	0.671919
CPE	0.131588	0.161233	0.482557	0.348836
CPT1A	0.216876	0.0537867	0.511175	0.445859
CPXM2	0.517792	0.477526	0.816079	0.808904
CPZ	0.632295	0.526333	0.838766	0.827446
CRABP2	0.576657	0.558278	0.615439	0.641087
CREBRF	-0.148734	-0.270145	-0.229191	-0.170678
CRIM1	0.541908	0.246491	0.653605	0.760926
CRISPLD1	0.584797	0.661783	0.780384	0.734339
CRLF1	0.371738	0.323579	0.75581	0.786948
CROCCP3	0.465749	0.0856741	0.672767	0.763512
CRYBG3	0.588553	0.452789	0.324628	0.372478
CRYM-AS1	0.178527	0.104255	0.26765	0.282661
CSAD	0.372892	0.269488	0.61356	0.684522
CSMD2	0.562291	0.358484	0.696926	0.752218
CSNK1G1	0.561681	0.339748	0.451909	0.545976
CSNK1G3	0.0504612	0.296032	-0.151128	-0.168693
CSPG4	0.410703	0.196599	0.635282	0.652964
CSRNP3	0.109138	0.137293	0.277953	0.335144
CST2	0.220605	0.105728	0.406014	0.404217
CTBS	0.18558	0.188856	0.267589	0.320503
CTGF	0.632473	0.433099	0.910638	0.898444
CTHRC1	0.627745	0.625813	0.721445	0.706522	hub
CTIF	0.435857	0.115339	0.628414	0.690528
CTSK	0.59395	0.654148	0.769005	0.718007
CX3CR1	0.309847	0.280622	-0.119613	-0.072104
CXCL12	0.536967	0.412616	0.409309	0.48864
CXCR4	0.491098	0.584996	0.427653	0.38465
CXorf38	0.246242	0.291026	-0.0214597	0.00384101
CXXC1P1	0.374293	0.583123	0.410336	0.36956
CYB5R3	0.166003	0.00211038	0.50307	0.544155
CYBRD1	0.747071	0.65688	0.689721	0.704245	hub
CYLD	0.415655	0.195591	0.455745	0.47981
CYP11A1	-0.127636	0.0389324	-0.345525	-0.370947
CYP27C1	0.432813	0.146917	0.694692	0.726676
CYP2C19	-0.00784768	0.138602	-0.200011	-0.226193
CYP2J2	-0.310316	-0.311559	-0.599685	-0.584634
CYP2U1	0.0490851	0.247863	0.241858	0.195806
CYSLTR1	0.201668	0.234757	0.215316	0.339316
CYTH2	0.325006	0.0597949	0.527591	0.54149
CYTH3	0.66721	0.580413	0.866677	0.85122
CYTH4	0.485311	0.652157	0.201166	0.231979
CYTIP	0.679512	0.689939	0.496555	0.456061
DAP	0.604934	0.222304	0.657124	0.767476
DAPK1	0.685395	0.482353	0.878474	0.891036
DAPK3	0.14439	-0.0296739	0.127909	0.12902
DAZL	0.284593	0.288834	0.521315	0.508434
DBH-AS1	0.136157	-0.110502	0.511433	0.557144
DCBLD2	0.241956	0.104958	0.304038	0.38791
DCLK2	0.140651	-0.0390763	0.298724	0.306969
DCN	0.682108	0.659767	0.6853	0.672265	hub
DCP2	0.32663	0.478928	0.0209824	0.0128813
DCTD	0.261196	0.485898	0.0834502	0.0589194
DCTN1	0.0735803	0.00888639	0.332695	0.3125
DDAH1	0.5712	0.597146	0.840243	0.807075
DDAH2	0.402653	0.589819	0.314096	0.269309
DDB2	0.431352	0.000772523	0.28604	0.32258
DDHD1	0.660038	0.379211	0.651893	0.743669
DDHD2	-0.109743	0.114631	-0.26543	-0.196108
DDR1	0.464731	0.2045	0.587828	0.595977
DDX11	-0.452881	-0.0994605	-0.212854	-0.274179
DDX60	0.107227	0.196516	-0.245036	-0.131848
DDX60L	0.28226	0.280003	0.305335	0.39982
DEGS2	0.251924	0.294265	0.392222	0.440908
DENND1A	0.567301	0.259812	0.535815	0.64278
DENND6B	0.485554	0.349002	0.845997	0.835094
DEPTOR	0.473173	0.342827	0.582649	0.553027
DGCR8	0.34199	0.0463608	0.657488	0.706533
DGKD	0.0154841	-0.170264	0.139591	0.175465
DGKI	0.725604	0.666417	0.869582	0.91867	hub
DHRS9	0.5433	0.552237	0.640956	0.64239
DHX8	0.465291	0.299471	0.626922	0.648095
DIAPH3	-0.35361	-0.215113	-0.120742	-0.236184
DIO2	0.219286	0.165152	0.481505	0.454536
DIXDC1	0.469832	0.378534	0.323273	0.434461
DKK2	0.170441	0.239508	0.187531	0.275036
DKK3	0.104152	-0.042819	0.224879	0.256915
DLEC1	-0.0485056	-0.153742	0.223472	0.284516
DLEU2	0.193474	0.039191	0.0375046	0.12516
DLG1	0.600336	0.605336	0.67008	0.730595	hub
DLG4	0.492423	0.399087	0.754325	0.71141
DLG5	0.531171	0.249642	0.780628	0.838333
DLK2	-0.0953295	0.0282149	-0.245743	-0.30384
DMTF1	0.5619	0.304905	0.686125	0.775658
DMWD	0.37962	0.0615225	0.497715	0.560764
DMXL2	0.592897	0.702286	0.530323	0.601782
DNAH1	0.52608	0.252802	0.748002	0.839396
DNAH5	0.337244	0.174705	0.338399	0.278612
DNAH7	-0.218258	-0.292913	0.117948	0.166685
DNAJC1	0.403118	0.552057	0.603822	0.570913
DNM1	0.610333	0.355471	0.786077	0.87154
DNM1P35	0.339736	0.273569	0.458538	0.382267
DNM3OS	0.634078	0.612788	0.734336	0.733823	hub
DNMT3A	0.425138	0.0732225	0.500969	0.592212
DNTTIP1	-0.349034	-0.315244	-0.430296	-0.365429
DOCK1	0.719052	0.435303	0.812775	0.895688
DOCK10	0.741762	0.559904	0.780481	0.843475
DOCK11	0.657339	0.691746	0.7053	0.702494	hub
DOCK7	0.699635	0.576997	0.633388	0.696622
DOCK8	0.813897	0.660952	0.732604	0.793442	hub
DOK4	0.361536	0.134274	0.476604	0.488176
DOK5	0.202464	0.164721	0.389018	0.266583
DOPEY1	-0.0488168	-0.0721642	-0.0789727	-0.000475245
DPT	0.683225	0.770168	0.781772	0.689446	hub
DPY19L3	0.66393	0.667075	0.749934	0.765048	hub
DPYD	0.762588	0.726144	0.734607	0.755826	hub
DPYS	-0.254958	-0.298629	-0.341055	-0.234153
DPYSL2	0.596078	0.603596	0.593208	0.565616
DPYSL3	0.774109	0.669091	0.948176	0.924008	hub
DSE	0.650895	0.598708	0.850841	0.844982
DSEL	0.639789	0.581714	0.877761	0.860103
DSTYK	0.201881	-0.031282	0.274608	0.319171
DTX2	0.406109	0.148597	0.625428	0.705265
DTX4	0.558145	0.515637	0.407985	0.38122
DUSP27	0.208209	0.252557	0.353688	0.340744
DUSP6	0.286661	0.533081	0.0431999	0.0491201
DUXAP10	0.663888	0.688135	0.541468	0.520806
DYNC1LI2	0.6321	0.697926	0.749347	0.750304	hub
DYRK2	0.407069	0.236586	0.184231	0.272564
DZIP1	0.749621	0.588602	0.921014	0.912642
DZIP1L	0.500688	0.103767	0.544674	0.6437
EBF2	0.800177	0.610069	0.824773	0.875348	hub
EBF3	0.717866	0.568748	0.699154	0.746043
ECM1	0.636704	0.642666	0.932067	0.881997	hub
ECM2	0.624631	0.730086	0.752018	0.70993	hub
ECT2L	0.280313	0.398127	0.342924	0.285406
EDA2R	0.320092	-0.0606487	0.248109	0.241786
EDIL3	0.0750086	-0.0292063	0.411403	0.441042
EDN1	0.434983	0.426452	0.467328	0.460934
EFEMP1	0.454707	0.60277	0.679443	0.642888
EFNA2	0.308439	0.358042	0.673174	0.602345
EFR3A	0.415994	0.383027	0.623321	0.547196
EFS	0.816454	0.60139	0.873471	0.88999	hub
EHBP1L1	0.286928	-0.0482511	0.28234	0.305768
EHMT1	0.466483	0.338814	0.765336	0.801914
ELN	0.476173	0.459292	0.829322	0.761007
EML3	0.607358	0.372591	0.837597	0.860763
EML4	0.653618	0.67928	0.703768	0.74659	hub
EMP1	0.622919	0.672414	0.795049	0.738671	hub
EMR1	-0.0353403	0.173229	-0.337118	-0.424277
ENAH	0.611281	0.387301	0.680591	0.768938
ENC1	0.487701	0.441068	0.749438	0.665315
ENO2	0.217945	0.00106547	0.47651	0.582603
ENOX2	0.313733	0.390138	0.625464	0.598143
ENPP2	0.462623	0.602939	0.545417	0.545692
EPB41L1	0.454835	0.149374	0.631486	0.703477
EPB41L3	0.786762	0.767125	0.658855	0.647801	hub
EPHA3	0.672844	0.690052	0.894993	0.86775	hub
EPHA4	0.315692	0.183666	0.577839	0.539132
ERBB2IP	0.558139	0.480416	0.595186	0.68057
ERC2	0.514416	0.49734	0.696892	0.691441
ERCC3	0.0494992	-0.250866	0.260966	0.349141
ERICH1	-0.0867527	0.063583	0.193572	0.161779
ESM1	0.321971	0.499641	0.496801	0.464063
ESR1	0.799954	0.721561	0.776743	0.788622	hub
ETAA1	0.317265	0.35724	0.373447	0.383727
ETV1	0.0873406	0.17557	0.176584	0.272127
ETV4	0.144387	0.266699	0.218509	0.15102
ETV5	0.503083	0.539259	0.614694	0.616952
EVC	0.720375	0.400119	0.83947	0.90529
EVC2	0.721131	0.508608	0.942026	0.943716
EVI5	0.339101	0.601134	0.334371	0.307951
EXOC2	0.428259	0.147824	0.0906222	0.189248
EXOC6B	0.0335172	-0.154719	-0.0429981	0.031937
EXT1	0.320899	0.475222	0.447172	0.431255
EXT2	0.529554	0.589207	0.666418	0.588394
EYA2	0.549046	0.538921	0.424994	0.391079
F2R	0.602782	0.480015	0.870112	0.855896
F2RL1	0.531385	0.545789	0.673003	0.631239
F2RL2	0.471663	0.313578	0.721046	0.685614
FAM107B	0.650423	0.801157	0.68582	0.69074	hub
FAM111A	0.658232	0.526755	0.680088	0.737253
FAM114A1	0.607347	0.642981	0.762029	0.756717	hub
FAM117B	0.300293	0.0152982	0.0715865	0.226677
FAM120B	0.223965	0.00305598	0.407971	0.539898
FAM124B	0.0411996	0.156928	0.419976	0.324578
FAM133CP	0.670672	0.413022	0.762963	0.852884
FAM13B	0.669097	0.278829	0.597647	0.632423
FAM13C	0.659099	0.357745	0.598083	0.662627
FAM155A	0.336614	0.123885	0.522667	0.616407
FAM171B	0.610004	0.472612	0.550284	0.552588
FAM180B	0.352025	0.140996	0.46182	0.483708
FAM188A	-0.0910092	0.221436	-0.327452	-0.32426
FAM193B	0.391428	0.0752685	0.576946	0.659471
FAM198B	0.6861	0.658916	0.650263	0.643055	hub
FAM225B	0.278298	0.301878	0.372012	0.283977
FAM65B	0.712708	0.655816	0.57118	0.589524
FAM71F1	-0.247174	-0.268499	-0.178551	-0.186159
FAM83G	0.311306	0.18814	0.27661	0.239212
FAP	0.589888	0.568096	0.770576	0.767076
FAR2P2	0.23034	0.437721	0.188755	0.176597
FARP1	0.531485	0.230977	0.640102	0.684125
FARP2	0.570322	0.47991	0.729315	0.754148
FAT4	0.694102	0.355016	0.722988	0.811785
FAXDC2	-0.417352	-0.306712	-0.409835	-0.422969
FBLN1	0.764145	0.582822	0.881849	0.896058
FBLN2	0.861084	0.762934	0.943059	0.939412	hub
FBLN5	0.636146	0.627567	0.827181	0.818347	hub
FBN1	0.729547	0.784034	0.806895	0.789293	hub
FBXL20	0.416918	0.0716228	0.33816	0.453209
FBXO17	0.681874	0.645075	0.895281	0.845248	hub
FBXO38	0.0280704	0.194847	-0.0232618	-0.0680661
FBXO9	0.343295	0.230859	0.291406	0.305867
FBXW11	-0.268147	-0.230736	-0.504255	-0.49431
FCHSD1	0.697344	0.587774	0.90406	0.91514
FCN1	0.434605	0.647596	0.291977	0.257413
FER1L4	0.0936809	-0.198942	0.257873	0.348675
FGD2	0.500597	0.413982	0.73655	0.759149
FGD3	0.462884	0.277955	0.486158	0.506968
FGD4	-0.0052669	0.0279188	0.0202495	-0.0220983
FGF1	0.11682	0.225076	0.133767	0.129441
FGF14-IT1	0.413331	0.269564	0.802997	0.830048
FGR	0.330219	0.480252	0.368608	0.366825
FHDC1	0.56619	0.300209	0.69134	0.678145
FHL1	0.306432	0.226258	0.237599	0.203363
FHOD1	0.246246	0.126625	0.412299	0.452007
FIBIN	0.646502	0.477635	0.902089	0.863089
FKBP10	0.646983	0.63781	0.948295	0.914934	hub
FKBP11	0.662218	0.687173	0.789907	0.806425	hub
FKBP15	0.180941	0.149435	0.530769	0.610533
FLJ44635	0.749665	0.591934	0.762053	0.771275
FLNA	0.396175	0.131317	0.738452	0.776437
FLRT2	0.69863	0.540039	0.681792	0.757951
FMN1	0.247289	0.244845	0.674684	0.649434
FMNL3	0.758373	0.516049	0.834549	0.863465
FMOD	0.575315	0.425663	0.767009	0.737157
FN1	0.654798	0.530989	0.935725	0.923064
FNBP1	0.629325	0.308555	0.733248	0.822633
FOCAD	-0.272229	0.0138673	-0.47432	-0.536225
FOXC2	0.344843	0.103585	0.718018	0.724997
FOXF2	0.215385	0.125031	0.169989	0.173742
FOXL1	0.37165	0.114134	0.76737	0.794031
FOXO3	0.48985	0.227997	0.636225	0.679106
FOXP2	0.564802	0.406396	0.640514	0.624161
FOXS1	0.0451198	0.093421	0.159544	0.11519
FREM1	0.840171	0.653229	0.836309	0.841249	hub
FRMD3	-0.0787023	0.154273	-0.281328	-0.245377
FRMD4B	0.630893	0.496934	0.490641	0.562469
FRMD6	0.612861	0.739842	0.582717	0.536247
FRRS1	-0.0591271	0.168314	-0.234537	-0.294966
FRZB	0.50573	0.563043	0.702776	0.64491
FSIP1	-0.109915	-0.11821	0.24848	0.211748
FSTL3	0.274343	0.304777	0.552175	0.486097
FSTL5	0.119107	0.123037	0.282239	0.180781
FUT10	0.533894	0.448944	0.542837	0.535953
FUT4	0.69813	0.51985	0.928989	0.946208
FXYD5	0.375826	0.407159	0.514815	0.526357
FYB	0.636761	0.675499	0.371652	0.394132
FYN	0.772514	0.701752	0.657791	0.661772	hub
FZD2	0.031846	-0.0804452	0.272923	0.311331
FZD4	0.564638	0.68504	0.53106	0.528985
GAB2	0.440352	0.483881	0.753081	0.782117
GAB3	-0.144635	0.0244249	-0.133622	-0.153076
GABRD	-0.128314	0.145345	-0.333132	-0.363047
GADD45A	-0.0478877	-0.219925	-0.057448	-0.0670299
GADL1	0.00857867	-0.0315054	-0.271483	-0.197708
GALNT10	0.662822	0.636012	0.922322	0.919642	hub
GALNT2	0.171355	0.0783087	0.555471	0.529417
GALNT5	0.446143	0.538576	0.597886	0.51496
GAP43	0.322378	0.462092	0.290722	0.245482
GAPT	0.195518	0.108008	0.207011	0.188477
GAS2L3	0.0486912	0.368173	-0.278854	-0.322977
GAS7	0.612097	0.569011	0.600185	0.647993
GATAD1	0.334774	0.0251554	0.290137	0.39986
GBP2	0.748147	0.644846	0.555431	0.553841
GCNT1	0.11926	0.305176	0.0251607	0.0640103
GDAP1	0.22779	0.386603	-0.0892356	-0.129217
GDF10	0.327325	0.0979939	0.585707	0.5626
GDF6	0.63293	0.51445	0.713636	0.635801
GDNF	-0.00932291	-0.140211	0.107941	0.0298524
GDNF-AS1	0.418214	0.128644	0.538785	0.495679
GEMIN8	-0.315765	-0.0785438	0.0904717	0.121819
GFI1	0.676653	0.360716	0.656519	0.648025
GHDC	0.460244	0.396867	0.521402	0.487541
GLDN	0.0537739	0.199588	-0.170873	-0.124741
GLI1	0.450404	0.264968	0.481912	0.493726
GLI2	0.628348	0.3534	0.795234	0.878128
GLI3	0.570597	0.274002	0.70337	0.800857
GLIPR1	0.766582	0.834592	0.709157	0.670286	hub
GLIS1	0.657449	0.309654	0.735879	0.780385
GLT8D2	0.427217	0.605808	0.678195	0.596613
GMIP	0.727241	0.684182	0.837808	0.831988	hub
GMPR2	-0.245209	0.0785596	-0.127729	-0.233927
GNA14	0.748977	0.650473	0.810667	0.84596	hub
GNAI1	-0.253381	0.148998	-0.253048	-0.364123
GNAQ	0.701263	0.553996	0.593342	0.67761
GNAZ	-0.105184	0.2121	0.0321422	-0.090865
GNB4	0.0160646	0.125423	0.106307	0.0561966
GNG12	0.460979	0.629951	0.549915	0.533246
GNLY	-0.139382	-0.131779	-0.365154	-0.457002
GOLGA2	-0.0234079	0.166238	0.441674	0.3927
GOLGA3	0.522545	0.381944	0.812329	0.825701
GOLGA5	-0.0542194	0.208843	0.0899926	0.0878872
GOLGA6L4	0.573933	0.480819	0.457238	0.441412
GOLGA7B	0.452382	0.367762	0.854558	0.81354
GOLIM4	0.106991	0.366825	0.30033	0.204664
GON4L	0.541503	0.358487	0.703553	0.768232
GORAB	-0.0551821	-0.00638668	-0.0228284	0.00894482
GPC6	0.402322	0.462756	0.50516	0.406963
GPR1	0.0868778	0.29847	0.227422	0.180251
GPR107	0.534018	0.317574	0.752011	0.818584
GPR112	0.142908	0.0380769	0.0413736	0.0681262
GPR128	-0.357975	-0.441014	-0.48373	-0.425209
GPR153	0.746827	0.669528	0.901739	0.898551	hub
GPR173	0.337099	-0.0607841	0.488859	0.591858
GPR176	0.653565	0.601215	0.919497	0.911813	hub
GPRASP1	0.11642	0.0959305	0.0855721	0.153819
GPX8	0.41997	0.637842	0.581044	0.531557
GRAMD1A	0.234852	0.0338175	0.510138	0.579261
GRAMD2	0.428211	0.180669	0.523501	0.491332
GRAP2	0.67161	0.454378	0.606644	0.609448
GRB10	0.455871	0.206638	0.555198	0.557889
GREM1	0.33474	0.533232	0.395516	0.299706
GRIA1	0.27725	0.465455	0.319441	0.208263
GRIA3	0.368714	0.254586	0.535814	0.531963
GRIN2B	0.339761	0.340012	0.139091	0.171252
GRIN2D	0.288074	0.0891579	0.690628	0.718314
GRIPAP1	0.148832	0.157774	0.612807	0.599619
GRK4	-0.302358	0.00820262	-0.312424	-0.366852
GRM5	0.47594	0.193589	0.643882	0.643256
GSDMB	0.275575	0.0408364	0.167168	0.30851
GSG1L	0.0662049	0.0222906	-0.221686	-0.220809
GSN	0.769554	0.69546	0.874235	0.860194	hub
GSTA1	-0.093613	-0.0983416	0.22681	0.179087
GVINP1	0.395282	0.102385	0.15775	0.202996
GXYLT2	0.586986	0.53164	0.76376	0.712629
GZMB	-0.0410824	0.130187	-0.351533	-0.448222
GZMH	0.343015	0.261276	-0.0452724	-0.105908
H1FX-AS1	0.462547	0.31309	0.602333	0.530823
HAAO	0.518686	0.331112	0.787279	0.802792
HAPLN1	0.429068	0.503852	0.690842	0.605177
HAPLN3	0.714456	0.547492	0.885629	0.886089
HAVCR1	0.0640977	0.0238775	-0.0777419	-0.105905
HBEGF	0.231499	0.158339	0.244859	0.269085
HDAC10	0.246194	-0.00105596	0.488636	0.571395
HDAC7	0.595975	0.32937	0.784707	0.837527
HDAC8	0.418531	0.21248	0.649965	0.662483
HDAC9	0.432548	0.488816	0.476174	0.444683
HEMGN	-0.0580356	0.0939037	-0.058082	-0.124196
HERC2P2	0.297829	0.296929	0.694251	0.657334
HERC4	-0.0131972	0.337285	-0.200503	-0.215253
HERC5	-0.108478	0.0484603	-0.476015	-0.428649
HERPUD2	0.457122	0.283974	0.430002	0.493284
HEXA	-0.155527	0.254892	0.169087	0.0528032
HEXB	0.0391701	0.0714327	-0.319898	-0.314891
HEY1	-0.161402	0.0512956	0.00890832	-0.11848
HEYL	0.427904	0.14621	0.766595	0.744277
HFE2	-0.224707	0.0853618	-0.264821	-0.351403
HIC2	0.368591	0.0260261	0.313238	0.342645
HMCN1	0.6306	0.582595	0.81507	0.806457
HMCN2	0.56327	0.263273	0.701664	0.771818
HNMT	0.429389	0.605991	0.413416	0.381524
HOOK2	-0.252346	-0.1919	-0.261537	-0.287968
HORMAD2	0.244127	0.409621	0.091803	0.0186767
HP08942	0.0463912	-0.0756579	0.252049	0.235677
HP1BP3	0.506579	0.437337	0.612748	0.712568
HPS3	0.540616	0.587248	0.535924	0.579097
HPS4	0.530316	0.362289	0.435329	0.572289
HSD17B11	0.234355	0.365268	0.0620807	0.015834
HSPA2	0.341284	0.21283	0.561432	0.541147
HSPA4	-0.0707248	0.110436	0.202176	0.139366
HSPA7	0.760189	0.627874	0.668774	0.699514	hub
HTR2A	0.430096	0.423667	0.71834	0.69819
HTR7	0.349566	0.417484	0.433146	0.403959
HYAL4	-0.195607	-0.163506	-0.0710425	-0.131955
HYALP1	-0.314045	-0.154997	-0.517483	-0.539408
HYDIN	-0.209531	-0.202034	-0.227912	-0.197675
ID4	0.48889	0.431852	0.735143	0.785868
IDUA	0.405572	0.275754	0.629431	0.657259
IFITM10	0.325624	0.303211	0.583568	0.62778
IFT140	0.375832	0.221076	0.695059	0.75809
IFT43	-0.256036	-0.0275343	-0.184578	-0.211537
IFT52	0.406158	0.529581	0.3952	0.337518
IGF1	0.704835	0.658542	0.83809	0.833732	hub
IGFBP2	0.385575	0.446447	0.682406	0.605089
IGFBP3	0.364067	0.440253	0.468533	0.509699
IGFBP7	0.612098	0.699608	0.691124	0.635297	hub
IKBIP	0.431225	0.618629	0.462607	0.37546
IKBKB	0.596291	0.328501	0.852259	0.902196
IKZF1	0.826776	0.620305	0.573355	0.645206
IL10RB	0.436207	0.638846	0.546608	0.567329
IL13RA2	0.00865278	0.0118532	-0.00822194	-0.0224406
IL16	0.616205	0.236366	0.677118	0.764644
IL17D	0.525198	0.57016	0.669415	0.674826
IL18	0.406495	0.538485	0.663378	0.589464
IL1R1	0.586385	0.598696	0.838755	0.823587
IL1RAP	0.152248	0.348339	0.384431	0.37838
IL20RB	0.207362	0.314855	0.0324887	0.00569744
IL31RA	0.03591	-0.217059	0.0699774	0.124618
IL33	0.570149	0.718823	0.551682	0.532036
ILDR2	0.338923	0.253011	0.618997	0.688897
IMPG2	0.37763	0.313039	0.168334	0.112735
INMT	0.53985	0.595385	0.505058	0.445291
INPP4A	0.594999	0.310459	0.670731	0.691221
INPP4B	-0.117684	-0.336059	-0.00878716	0.0351762
INPP5B	0.385487	0.0495709	0.384968	0.483334
INPP5F	0.47209	0.21266	0.589172	0.699817
INTS2	0.0159249	0.0555925	0.15867	0.134775
INVS	0.590893	0.228659	0.669577	0.763821
IP6K2	0.225322	0.152958	0.532474	0.514197
IPCEF1	0.422399	0.541895	0.288367	0.318748
IQCE	0.394776	0.206856	0.669976	0.636787
IQGAP1	0.675596	0.711088	0.805283	0.797991	hub
IQGAP2	0.502849	0.733664	0.457174	0.357545
IRAK4	0.439612	0.610621	0.619318	0.597249
IRX6	-0.156926	-0.0783648	-0.119749	-0.194119
ISL2	-0.119452	0.196807	0.255639	0.202333
ISLR	0.71815	0.773686	0.840883	0.822662	hub
ITGA11	0.599566	0.367211	0.88572	0.873469
ITGA3	0.238813	0.0203285	0.52404	0.570349
ITGA4	0.797583	0.824725	0.590758	0.568643
ITGAX	0.545758	0.505416	0.745794	0.727868
ITGB5	0.478191	0.479597	0.772983	0.728161
ITGBL1	0.472754	0.491782	0.72597	0.730126
ITIH5	0.353544	0.423337	0.542154	0.374109
ITPR1	0.578009	0.253146	0.776948	0.744152
ITPR2	0.724928	0.651986	0.771622	0.769153	hub
ITPRIPL2	0.851759	0.696998	0.877235	0.888267	hub
JAG1	0.661875	0.526568	0.776837	0.81061
JAK2	-0.0271591	-0.0400814	-0.0296552	-0.0147264
JAK3	0.663302	0.580936	0.846101	0.883162
JAM3	0.327757	0.480574	0.457785	0.486583
JMJD1C	0.581015	0.38523	0.731701	0.7683
KALRN	0.362403	0.0613906	0.54537	0.637817
KATNAL1	0.385593	0.336713	0.337763	0.446569
KAZN	0.636807	0.440849	0.654805	0.757086
KCNA3	0.565053	0.330181	0.251949	0.354478
KCNA4	-0.0187807	-0.131097	-0.165806	-0.0635162
KCNC4	0.520626	0.244163	0.556542	0.633032
KCND2	0.265353	0.40851	0.388444	0.427118
KCNE4	0.418752	0.496496	0.670841	0.63291
KCNJ4	-0.400569	-0.261066	-0.35698	-0.459135
KCNK6	0.225395	0.163865	-0.109275	-0.046045
KCNQ5-IT1	0.281591	0.262661	0.28261	0.28401
KCNS2	0.501917	0.438668	0.516555	0.56677
KCNS3	0.347106	0.394016	0.336367	0.238143
KCNT2	0.637237	0.403644	0.801505	0.89344
KCTD17	0.20284	0.226913	0.331837	0.340673
KCTD3	0.416368	0.290457	0.669006	0.735448
KDELC1	0.362009	0.586822	0.290073	0.168203
KDM5A	0.624881	0.290364	0.553028	0.625315
KEL	0.658411	0.232988	0.449411	0.53133
KERA	0.353403	0.462878	0.259874	0.243466
KIAA0355	0.2743	0.393952	0.103007	0.029689
KIAA0556	0.246461	0.0299362	0.580199	0.621612
KIAA0753	0.017197	-0.184548	0.213415	0.344301
KIAA0922	0.402389	0.202956	0.296007	0.416619
KIAA1024	0.511042	0.52082	0.53225	0.568235
KIAA1045	0.337049	0.190615	0.218155	0.26914
KIAA1211	0.357083	0.342283	0.755067	0.717705
KIAA1244	0.0564319	-0.121667	-0.235576	-0.103435
KIAA1324	0.180879	0.105419	0.252694	0.244964
KIAA1324L	0.367023	0.421429	0.664274	0.645286
KIAA1377	0.518687	0.305177	0.741208	0.787283
KIAA1407	0.122841	0.364638	0.484802	0.499154
KIAA1462	0.437075	0.0688803	0.558294	0.514223
KIAA1468	0.238142	0.00195562	0.23169	0.36551
KIAA1549L	0.331	0.321502	0.290248	0.403866
KIAA1598	0.700035	0.564517	0.681848	0.741202
KIAA1614	0.112162	-0.148575	0.102033	0.203146
KIAA1755	0.642596	0.324333	0.777024	0.844132
KIAA2026	0.458699	0.13518	0.41606	0.495312
KIDINS220	0.575405	0.408959	0.601629	0.684519
KIF13A	0.349536	0.323	0.448142	0.466239
KIF13B	0.541515	0.336837	0.858897	0.878779
KIF1A	0.0594394	-0.12551	0.17279	0.176468
KIF21B	0.518521	0.203748	0.650824	0.730246
KIF3B	0.496059	0.548001	0.810218	0.808957
KIF3C	0.639856	0.512281	0.851575	0.838919
KIF4A	0.0550501	0.187484	0.0715547	-0.00212672
KIF4B	-0.0936382	-0.318033	-0.251246	-0.253051
KIF7	0.579236	0.406647	0.814004	0.817271
KIFAP3	0.0740408	0.294817	0.301177	0.213935
KIRREL	0.722899	0.643506	0.945525	0.964127	hub
KIRREL3	0.415868	0.503666	0.403036	0.376243
KLC1	0.35465	0.185656	0.760395	0.763661
KLF8	0.576499	0.315506	0.678629	0.765447
KLHDC7A	0.157044	0.252194	-0.077327	-0.0979331
KLHDC8A	0.427184	0.314294	0.543441	0.501374
KLHL29	0.623394	0.342579	0.861783	0.910542
KLHL4	-0.0997367	-0.351558	-0.174037	-0.0758978
KLHL42	0.690829	0.496014	0.809173	0.861458
KLRD1	0.288156	0.204017	-0.00249198	0.013844
L3MBTL3	0.504965	0.548345	0.445608	0.405546
LAD1	0.233572	0.0388244	0.347189	0.366573
LAIR1	0.431618	0.720864	0.266869	0.209319
LAMA1	0.0147909	0.0788102	0.444737	0.454407
LAMA2	0.630364	0.5727	0.812809	0.81693
LAMA4	0.620501	0.719948	0.479708	0.453673
LAMB1	0.700819	0.607575	0.853146	0.850889	hub
LAMP5	0.622579	0.606245	0.693524	0.743186	hub
LASP1	0.761378	0.74408	0.955875	0.919772	hub
LAT	0.516903	0.27161	0.476399	0.513876
LCP2	0.716814	0.650771	0.726018	0.717998	hub
LDLRAD3	0.702605	0.67083	0.775329	0.829413	hub
LDOC1	0.0677048	-0.0972871	0.359178	0.413768
LEF1	0.420706	0.215584	0.613987	0.704566
LEF1-AS1	-0.0293692	-0.137436	0.086	0.228536
LEFTY2	0.43656	0.461381	0.543733	0.420431
LENG8	0.423622	0.0917931	0.67074	0.750654
LEPR	0.490075	0.481061	0.156441	0.216201
LEPRE1	0.580905	0.615515	0.885981	0.889495
LEPREL1	-0.0230819	-0.0885424	-0.184301	-0.131811
LEPREL2	0.483429	0.294787	0.776453	0.768098
LETMD1	0.178941	0.290359	0.231583	0.330406
LGALS4	0.0384723	0.115919	0.169897	0.107317
LGI1	0.42148	0.155888	0.520022	0.436915
LHFP	0.701797	0.612608	0.803754	0.780842	hub
LHFPL2	0.655483	0.68932	0.854306	0.821503	hub
LIMA1	0.73698	0.711994	0.858761	0.875339	hub
LIMS3-LOC440895	0.64318	0.471638	0.687749	0.678534
LINC00173	0.438878	0.345805	0.264734	0.225119
LINC00277	-0.15983	-0.0470607	0.182399	0.0935329
LINC00312	0.529593	0.310643	0.662114	0.740682
LINC00342	0.460273	0.145664	0.738949	0.815536
LINC00475	0.416668	0.125928	0.329947	0.349562
LINC00565	0.424736	0.519803	0.245374	0.292116
LINC00578	0.262538	0.238903	0.286328	0.184565
LINC00598	0.237838	0.239294	0.355023	0.440442
LINC00632	0.708578	0.484859	0.854076	0.883667
LINC00670	-0.314304	-0.433418	-0.0389502	-0.0358536
LINC00702	0.0997105	-0.00364127	0.334616	0.358341
LINC00704	0.45445	0.348357	0.73793	0.773184
LINC00839	0.376394	0.3411	0.275122	0.310743
LINC00853	-0.0708729	-0.0133011	0.0843434	0.0655939
LINC00883	0.0102334	-0.181466	0.166742	0.292406
LINC00900	0.380405	0.410857	0.607297	0.563498
LINC00908	0.657922	0.634168	0.570407	0.539105
LINC00954	0.204787	0.123945	0.445888	0.497666
LINC00968	0.470689	0.522049	0.518677	0.485217
LINC01000	0.330731	-0.0103818	0.562989	0.652861
LINC01021	0.278443	0.0884616	0.259676	0.278125
LINC01091	0.508328	0.208396	0.628794	0.644307
LINC01094	-0.44398	-0.0757542	-0.291262	-0.306706
LINC01106	0.639611	0.598099	0.795663	0.731562
LINC01116	-0.00166441	0.0634714	0.267905	0.131847
LINC01121	0.349303	0.40408	0.351795	0.316251
LINC01137	0.246481	0.312275	0.634493	0.544084
LINC01138	0.253711	0.17833	0.546474	0.641011
LINC01140	0.406914	0.680719	0.57556	0.524105
LINC01176	0.579448	0.223177	0.491276	0.586373
LINC01208	-0.0388245	0.0709375	0.210393	0.142299
LINC01215	0.530032	0.299956	0.502104	0.54949
LINC01250	0.22357	0.361361	0.452813	0.366908
LINC01279	0.474697	0.492443	0.714239	0.638323
LINC01347	0.223851	-0.0903486	0.468739	0.569742
LINC01359	0.494303	0.155994	0.564553	0.662166
LMCD1	0.522747	0.456596	0.839153	0.765885
LMF1	0.500024	0.322836	0.744698	0.799427
LMOD2	-0.188734	0.0886364	-0.125907	-0.186973
LOC100128993	0.0203118	0.291996	0.29703	0.278104
LOC100129940	0.700088	0.522847	0.649456	0.685361
LOC100130417	0.598378	0.586145	0.869317	0.845048
LOC100130476	0.331646	0.302898	0.404587	0.445601
LOC100130872	0.191032	0.117093	0.445605	0.476046
LOC100131289	0.602562	0.452501	0.566298	0.625576
LOC100131564	0.363693	0.175354	0.643078	0.715137
LOC100134868	-0.252364	-0.190052	-0.358528	-0.274694
LOC100288637	0.22947	0.0920053	0.395665	0.355845
LOC100288911	-0.544454	-0.530159	-0.762931	-0.771468
LOC100506071	0.443993	0.373097	0.254099	0.300177
LOC100506385	0.308393	0.447105	0.54844	0.508553
LOC100506834	0.654106	0.529339	0.789933	0.840953
LOC100507195	0.140373	-0.0839591	0.0020128	0.0208943
LOC100652999	0.249253	0.0760272	0.192425	0.293891
LOC100996634	-0.164124	0.0309892	-0.219197	-0.300346
LOC101926964	0.307384	0.101624	0.628333	0.659478
LOC101927045	0.735694	0.825577	0.685741	0.584847
LOC101927069	-0.428111	-0.446728	0.00620206	-0.0868399
LOC101927468	-0.433634	-0.210692	-0.543378	-0.583606
LOC101927476	0.105694	0.0184106	0.160391	0.116817
LOC101927905	0.688036	0.53687	0.586713	0.606452
LOC101928104	0.133411	-0.0080171	0.471858	0.418912
LOC101928519	0.323183	0.465522	0.537141	0.535176
LOC101928865	0.265775	-0.140317	0.232262	0.274463
LOC101929260	-0.0887908	-0.319709	-0.134692	-0.085457
LOC101929532	0.132527	0.232547	0.181557	0.195621
LOC102724550	0.330635	0.179293	0.362588	0.336706
LOC102724663	0.0431941	0.252314	0.376525	0.341877
LOC103091866	0.445516	0.262446	0.445233	0.481784
LOC155060	0.527545	0.259615	0.758714	0.809647
LOC202181	0.446423	0.161857	0.614967	0.721396
LOC340113	0.0409036	-0.144613	0.050036	0.168286
LOC399715	0.0483323	0.0348761	0.381397	0.454492
LOC400863	0.172917	0.114888	0.198376	0.279497
LOC401320	0.35969	0.271366	0.648607	0.704193
LOC440910	-0.244246	-0.109401	0.186562	0.152436
LOC493754	-0.1098	-0.167824	-0.164886	-0.10443
LOC642366	-0.0309745	-0.0494108	-0.13645	-0.198832
LOC643733	-0.320959	-0.172311	-0.508824	-0.407397
LOC644189	-0.44246	-0.587927	-0.123539	-0.165214
LOC728392	0.688313	0.465958	0.842138	0.830177
LOC728463	0.525008	0.605314	0.458296	0.382872
LOC730101	-0.531735	-0.393355	-0.547779	-0.515504
LOC91450	0.546298	0.455872	0.692755	0.745036
LOX	0.659739	0.632777	0.820002	0.817762	hub
LOXL1	0.659841	0.621571	0.903135	0.835087	hub
LOXL2	0.480595	0.630384	0.769309	0.735702
LOXL3	0.652487	0.70232	0.891159	0.831872	hub
LOXL4	0.237689	0.180775	0.485554	0.417325
LPAR1	0.723944	0.645779	0.810178	0.763966	hub
LPCAT1	0.625238	0.477646	0.770289	0.856772
LPIN3	0.209933	-0.0878043	0.198579	0.28768
LPPR1	0.00528517	0.150032	-0.185128	-0.154388
LPPR4	0.371879	0.531289	0.459385	0.551748
LRCH3	0.532024	0.124801	0.568085	0.628426
LRGUK	0.119386	0.210705	0.210143	0.282834
LRIG3	0.616815	0.300315	0.718754	0.760899
LRMP	0.31723	0.582267	0.21537	0.147677
LRP11	0.641087	0.451741	0.625304	0.589906
LRP5	0.454642	0.129719	0.464561	0.498961
LRRC1	0.136212	-0.0351785	0.488377	0.539999
LRRC16A	0.474947	0.370744	0.520247	0.590414
LRRC37B	0.664759	0.451906	0.525128	0.642806
LRRC4C	0.546634	0.490456	0.745595	0.754411
LRRC70	0.233036	0.163246	0.287429	0.393986
LRRFIP1	0.40069	0.235019	0.37814	0.415813
LRRK1	0.708801	0.467535	0.874262	0.928712
LSP1	0.434099	0.578377	0.538723	0.454599
LTBP1	0.709161	0.478651	0.871762	0.869858
LTBP2	0.486907	0.306435	0.776298	0.741396
LTBP3	0.551906	0.224602	0.788915	0.836749
LTBP4	0.654124	0.263117	0.773744	0.805334
LUC7L3	0.456279	0.300134	0.560391	0.59212
LUM	0.598316	0.765397	0.643107	0.589718
LURAP1L	0.618827	0.632338	0.704432	0.601166	hub
LUZP2	0.576382	0.772899	0.673434	0.62222
LY6D	-0.393755	-0.580306	-0.552737	-0.562769
LY75	0.331175	0.482644	0.409395	0.455791
LYN	0.43056	0.631121	0.173764	0.185757
LYST	0.618928	0.406468	0.776581	0.856991
MAFB	0.576693	0.49172	0.57429	0.630247
MAFK	0.314	0.39354	0.472432	0.433748
MAGI1	0.326778	0.0805431	0.245437	0.294028
MALRD1	0.583335	0.419277	0.755219	0.794283
MAMDC2	0.22548	0.135655	0.448451	0.454651
MAML2	0.678646	0.404472	0.736929	0.799663
MAML3	0.414886	0.206344	0.503675	0.57271
MAN1A2	0.259255	0.479209	0.0619359	0.0409718
MAN2A1	0.744433	0.736146	0.719874	0.761562	hub
MAP2	0.432947	0.260009	0.665025	0.722923
MAP3K12	0.523298	0.389533	0.810629	0.883583
MAP3K7CL	0.704935	0.539112	0.884989	0.91181
MAP3K8	0.437612	0.570431	0.607996	0.628512
MAP4K5	0.584209	0.522638	0.71896	0.702822
MAPK10	0.528677	0.651647	0.585867	0.56264
MAPK13	0.659436	0.481712	0.621683	0.639196
MAPK15	0.393607	0.317054	0.447848	0.400171
MARVELD1	0.683401	0.485546	0.840368	0.881444
MAST1	0.312222	0.359071	0.390472	0.418299
MAST3	0.486559	0.20837	0.682972	0.765113
MATK	0.510266	0.486424	0.112382	0.123733
MATN2	0.61226	0.658582	0.547706	0.515727
MATN4	0.368098	0.381409	0.508353	0.457576
MBNL1-AS1	0.162862	0.205372	0.585671	0.558383
MC1R	0.0760855	0.0407534	0.48538	0.523023
MCAM	0.338421	0.294434	0.6397	0.625827
MCF2L2	0.459598	0.0858015	0.4622	0.544461
MCM7	0.135607	-0.126225	0.357506	0.448495
MCTP1	0.330549	0.335545	0.65355	0.66703
MDFIC	0.0580982	0.135383	-0.262152	-0.184829
MECOM	0.14292	0.278593	0.0302294	0.00494679
MED12L	0.256748	0.0394738	0.270475	0.351907
MEG3	0.431605	0.206617	0.734054	0.808959
MEIS3	0.381824	0.271219	0.687435	0.682785
MEOX2	0.500129	0.659889	0.589287	0.615896
MERTK	0.223948	0.0777697	0.547676	0.567023
METTL21B	0.633388	0.569159	0.776009	0.73237
MFAP2	0.48381	0.591875	0.633061	0.580723
MFAP4	0.673472	0.541807	0.873075	0.868626
MFAP5	0.454263	0.566134	0.604815	0.566894
MFGE8	0.389027	0.201299	0.603297	0.596578
MGA	0.215738	0.0513287	0.181538	0.232366
MGARP	0.0326384	0.0465997	-0.0361471	-0.0779362
MGP	0.529508	0.706943	0.68386	0.609699
MIB1	0.653918	0.703435	0.499115	0.526245
MICAL1	0.453922	0.231477	0.842146	0.853347
MICAL2	0.278479	0.192203	0.586418	0.612874
MICALL2	0.287934	0.0951046	0.684751	0.724053
MID1	0.704081	0.551127	0.860874	0.860186
MIR100HG	-0.0838642	0.0320697	0.178669	0.176747
MIR1251	0.523776	0.49951	0.432246	0.444259
MIR2681	0.346732	0.236762	0.471877	0.437945
MIR3198-1	0.523865	0.595319	0.331266	0.260865
MIR320E	-0.191378	-0.139571	0.0774989	0.0580192
MIR4435-1	0.302354	0.126613	0.288984	0.344875
MIR4435-1HG	0.536375	0.762207	0.637208	0.565804
MIR5087	0.222098	0.550271	0.0748886	0.0283614
MIR5690	0.242145	0.281526	0.390976	0.385846
MIRLET7A2	0.581751	0.420931	0.519754	0.543628
MIRLET7BHG	0.288145	0.042796	0.522943	0.569404
MKX	0.484141	0.373591	0.20184	0.260421
MLC1	-0.102977	0.0150932	-0.0610678	0.0406721
MLLT10	0.405035	0.102342	0.334844	0.453903
MME	0.19297	0.516779	0.312263	0.276346
MMP14	0.7175	0.708984	0.848984	0.851867	hub
MMP16	0.67742	0.565616	0.664849	0.664804
MMP2	0.814914	0.644043	0.939104	0.9173	hub
MMP23B	0.589544	0.538838	0.678107	0.679765
MMP28	0.675376	0.581513	0.882151	0.859161
MN1	0.582022	0.239518	0.798273	0.831324
MORC4	0.885605	0.789681	0.848482	0.850436	hub
MOV10L1	-0.0458492	0.0320161	0.103218	0.184678
MOXD1	0.471376	0.530476	0.535733	0.455657
MPDZ	0.11017	0.0722015	-0.0180501	0.0658927
MPHOSPH8	-0.172987	-0.26564	0.0244963	0.104328
MPRIP	0.531034	0.170201	0.615852	0.703778
MPZL1	0.777651	0.845009	0.871234	0.845504	hub
MR1	0.69274	0.837822	0.73729	0.703865	hub
MRAP2	0.451171	0.314938	0.637824	0.592392
MRAS	0.198554	0.147045	0.179305	0.250542
MRC2	0.770428	0.606523	0.95244	0.928133	hub
MS4A3	-0.142925	0.029683	0.0576601	-0.0348892
MSN	0.630447	0.689472	0.861313	0.810633	hub
MSRB3	0.584012	0.429456	0.759896	0.778699
MSS51	-0.063645	0.223708	0.231391	0.21668
MSTN	0.056931	0.00342303	0.106583	0.172632
MT1JP	0.482443	0.479443	0.757614	0.790213
MTA3	0.295613	0.111322	0.284151	0.408913
MTMR11	0.379846	0.344643	0.824558	0.850671
MTMR3	0.466808	0.372525	0.690834	0.732369
MTMR8	0.186421	0.0437135	0.419337	0.397862
MTURN	0.423174	0.516816	0.509926	0.521716
MUC1	0.492821	0.396183	0.665076	0.682454
MUM1	0.385301	0.155783	0.76018	0.778333
MUSK	0.414561	0.200471	0.71686	0.692254
MUSTN1	-0.557397	-0.459366	-0.102198	-0.160784
MXRA5	0.634182	0.46172	0.865236	0.87796
MXRA7	0.0160935	0.243108	0.0176588	0.0467007
MXRA8	0.719919	0.588792	0.940998	0.932702
MYB	0.0201876	-0.0146027	0.101951	0.100616
MYCBP2	0.662488	0.481307	0.679025	0.774574
MYEF2	-0.0425949	-0.00884769	0.0126614	0.104061
MYH10	0.429381	0.409453	0.818986	0.757156
MYH3	0.386175	0.17443	0.498525	0.53264
MYH9	0.630293	0.421279	0.905795	0.943178
MYL1	-0.0967352	-0.149556	0.0634739	0.0431129
MYL12A	0.271623	0.251186	0.316825	0.252297
MYL6	0.306716	0.536014	0.526098	0.422571
MYO15B	0.397654	0.089052	0.724458	0.759592
MYO1B	0.620469	0.763583	0.608768	0.544943
MYO1D	0.575144	0.362623	0.898294	0.903969
MYO1E	0.59241	0.40835	0.920157	0.896983
MYO1F	0.629549	0.74157	0.766038	0.733192	hub
MYO1G	0.819524	0.674894	0.685123	0.704228	hub
MYO3B	0.120384	-0.0839489	0.142538	0.140218
MYO5A	0.681584	0.650844	0.742808	0.787721	hub
MYOT	-0.0617094	0.07834	-0.00960006	-0.105411
MYOZ1	0.291521	0.329233	0.445885	0.437894
NAB1	0.305559	0.432368	0.171278	0.137161
NADK	0.519129	0.555288	0.780403	0.75047
NAIP	0.343306	0.318925	0.422046	0.494607
NAP1L3	-0.506374	-0.203691	-0.474226	-0.537708
NBEAL1	0.566551	0.383338	0.811632	0.886396
NBEAL2	0.505136	0.25984	0.697175	0.73495
NBPF1	0.742949	0.621542	0.725844	0.7069	hub
NBPF10	0.748987	0.675467	0.762816	0.782127	hub
NBPF12	0.56258	0.425668	0.611246	0.660144
NBPF25P	0.594003	0.419974	0.728665	0.771617
NBR1	-0.261768	-0.292241	-0.060245	-0.109583
NCK1	-0.103719	0.0520752	-0.257911	-0.266312
NCK2	0.574928	0.430971	0.611074	0.617366
NCKIPSD	0.106191	-0.0972023	0.461178	0.442042
NCR3LG1	0.293318	0.0951383	0.263695	0.316997
NCS1	0.584118	0.487966	0.823817	0.811326
NDC80	0.286615	0.358831	0.451157	0.368337
NDE1	0.641329	0.452594	0.805283	0.770262
NDST2	0.528188	0.340825	0.724979	0.789272
NEB	0.224555	0.068392	0.571986	0.502973
NEDD4	0.333132	0.382487	0.186792	0.173275
NEFL	-0.0692436	-0.072772	0.211835	0.171146
NEIL2	0.234819	0.344424	0.113515	0.111721
NEK7	0.11751	0.296709	0.338958	0.347697
NELL2	0.155306	0.0138959	0.231666	0.335149
NES	0.574345	0.587521	0.686462	0.621396
NET1	0.43943	0.427709	0.557328	0.619248
NEURL1	0.304442	0.243552	0.217554	0.285464
NFATC4	0.49874	0.273897	0.792563	0.822465
NFIA-AS2	0.157438	0.259168	0.449627	0.464545
NGEF	0.325751	0.349101	0.56992	0.592573
NGFR	0.494638	0.519231	0.739577	0.664809
NHLRC3	0.0423851	0.428163	0.233164	0.207095
NHS	0.713595	0.483027	0.827921	0.889573
NHSL2	0.602082	0.227521	0.717646	0.811592
NIN	0.31481	0.268812	0.683202	0.693474
NKG7	0.131332	0.290074	-0.286413	-0.337103
NKX2-2	0.255921	0.336949	0.539671	0.509193
NLGN3	0.584394	0.304143	0.655022	0.703582
NLGN4X	0.689844	0.450883	0.850838	0.861207
NLRP1	0.50898	0.204562	0.803481	0.841362
NLRP3	0.457794	0.460192	0.305121	0.341203
NLRP6	0.102038	0.268415	0.138622	0.141907
NLRP7	-0.497071	-0.364033	-0.555573	-0.550441
NNMT	0.544725	0.662793	0.823771	0.788046
NOD1	0.33453	0.260925	0.520702	0.568235
NOTCH2	0.775935	0.548639	0.904106	0.931465
NOTCH2NL	0.738909	0.652986	0.855532	0.866907	hub
NOX4	0.717525	0.647943	0.892825	0.886639	hub
NPC1L1	0.217349	0.397338	0.0279656	-0.0413019
NPFFR2	0.511123	0.35081	0.318408	0.34947
NPNT	0.489506	0.0753642	0.564689	0.602684
NPPA	0.36525	0.48833	0.556365	0.49794
NPPA-AS1	0.363664	0.237528	0.379587	0.400881
NPPB	0.385518	0.499606	0.592781	0.542269
NPW	0.106889	0.0738038	0.216158	0.221805
NR2F2-AS1	0.43197	0.0855732	0.648309	0.750196
NR3C1	0.688871	0.572387	0.487812	0.536685
NRBP2	0.462892	0.300954	0.761254	0.794318
NRCAM	0.220112	0.254065	0.345338	0.347422
NRF1	0.141239	-0.0276682	-0.0803672	-0.0211725
NRG1	0.304333	0.177117	0.35237	0.3407
NRK	0.6657	0.580826	0.883027	0.846808
NRP1	0.417919	0.569475	0.147465	0.111724
NRP2	0.610251	0.615165	0.73485	0.744629	hub
NRXN2	0.693034	0.534648	0.85704	0.853368
NRXN3	0.538427	0.259573	0.762492	0.764055
NSD1	0.45108	0.0845104	0.254138	0.335598
NSF	0.0879134	0.053038	0.414691	0.423888
NSRP1	0.0469434	-0.107154	0.386611	0.422747
NSUN5P1	0.314992	0.27322	0.531954	0.567787
NT5C2	0.320506	0.327082	0.323127	0.345025
NT5E	0.690232	0.685908	0.670672	0.708699	hub
NTM	0.713887	0.767196	0.722516	0.709141	hub
NTNG2	0.270922	0.0920522	0.185357	0.167335
NTRK1	0.224371	0.272894	0.479262	0.403406
NUB1	-0.386839	-0.0674626	-0.454817	-0.513432
NUDT16	-0.195287	-0.186997	0.11328	0.113794
NXF3	0.0919525	0.0983854	0.540681	0.569563
NXPH4	-0.0847665	-0.151194	-0.267657	-0.173603
ODF2	0.221759	0.323902	0.392337	0.385034
OGDHL	-0.621916	-0.545273	-0.523762	-0.529415
OGFRL1	0.50917	0.409734	0.696456	0.691492
OGN	0.634938	0.727468	0.552022	0.50915
OGT	0.408918	0.151295	0.443362	0.546818
OLFM1	0.539169	0.487354	0.766628	0.789463
OLFML1	0.764734	0.699101	0.61584	0.622429	hub
OLFML2B	0.433703	0.44054	0.77402	0.798892
OMD	0.624798	0.665574	0.745598	0.694303	hub
ORAI2	0.542017	0.566328	0.858107	0.814161
OSBPL2	0.174302	0.146146	0.042033	0.0263865
OSBPL9	0.0428357	0.143474	0.266464	0.259157
OTUD5	0.343707	0.176202	0.530735	0.520199
OTUD7B	0.0906982	-0.172901	0.206784	0.263721
P2RX1	0.344654	0.299136	0.725103	0.709069
P2RY13	-0.0915	0.140645	-0.211141	-0.268921
P4HA2	0.321286	0.276467	0.618892	0.562349
P4HA3	0.0593879	0.0262953	0.378989	0.372458
PABPC1L	0.454147	0.139822	0.747803	0.817123
PABPC4L	0.491685	0.526756	0.449831	0.454109
PAK1	0.618561	0.365622	0.472448	0.553661
PALM	0.540752	0.462455	0.532296	0.591459
PALM2-AKAP2	0.284858	0.176217	0.436152	0.516745
PAN3	0.652632	0.378536	0.548725	0.65522
PANK3	0.472793	0.500778	0.544017	0.59622
PANX1	0.364993	0.215731	0.775046	0.73561
PAPLN	0.528766	0.281405	0.767981	0.837013
PAPSS1	0.327706	0.631535	0.254997	0.248262
PARD3B	0.599627	0.294367	0.702567	0.783856
PARP8	0.258352	0.157286	0.128165	0.207264
PARVG	0.829006	0.675356	0.798321	0.820663	hub
PCAT1	0.428375	0.319359	0.496086	0.612313
PCBP3	0.286362	0.293838	0.428773	0.48958
PCDH20	-0.257655	-0.307607	-0.200567	-0.173708
PCDH9	0.299913	0.134278	0.372414	0.43566
PCDHA10	-0.0969791	-0.0900608	0.230123	0.249477
PCDHA11	0.416864	0.240161	0.54857	0.540691
PCDHA12	0.0557589	-0.102666	0.323544	0.328552
PCDHA2	-0.141283	-0.178644	-0.0929364	-0.118386
PCDHA3	-0.378614	-0.419827	-0.0482976	-0.133268
PCDHA4	0.0660558	0.273564	0.48238	0.367033
PCDHA6	-0.0800688	-0.0957165	0.350526	0.262328
PCDHA9	-0.382684	-0.553831	-0.00489721	0.00473142
PCDHAC1	-0.21795	-0.132376	-0.116542	-0.162203
PCDHB18	0.376924	0.199757	0.735413	0.785721
PCDHB6	0.642748	0.434196	0.696374	0.646199
PCED1A	0.518633	0.198655	0.673829	0.759686
PCED1B-AS1	0.471195	0.428832	0.452949	0.514644
PCNXL2	0.677312	0.483131	0.803514	0.872955
PCOLCE	0.647396	0.688097	0.814659	0.774961	hub
PCOLCE2	0.331181	0.649939	0.375039	0.321259
PCSK5	0.629538	0.560502	0.848762	0.867636
PDE1A	-0.478566	-0.197379	-0.319381	-0.349371
PDE4C	-0.27631	-0.400135	-0.0247875	-0.130449
PDE5A	0.637433	0.476082	0.834632	0.802929
PDE8A	0.618187	0.569873	0.831196	0.84867
PDE8B	-0.42562	-0.287666	-0.163269	-0.0727734
PDGFA	0.240064	0.467333	0.539174	0.473399
PDGFD	0.458648	0.570641	0.522902	0.464629
PDGFRB	0.621545	0.404964	0.904868	0.900009
PDIA2	0.22933	0.16084	0.682619	0.609774
PDIA5	0.483431	0.392896	0.75555	0.839414
PDLIM3	-0.390799	0.0218189	-0.090969	-0.209026
PDLIM7	0.421014	0.3037	0.764023	0.75096
PDXDC2P	0.348426	0.0579763	0.65017	0.743521
PDZD3	0.398408	0.44173	0.296253	0.219803
PDZD4	0.622277	0.366624	0.824346	0.820838
PEAR1	0.421819	0.090419	0.714378	0.773305
PENK	0.6365	0.567297	0.783663	0.795045
PHF14	0.481104	0.48097	0.467333	0.509547
PHF19	0.59643	0.310231	0.811586	0.841966
PHF21B	0.385303	0.0793014	0.455527	0.460148
PHLDA1	0.425378	0.419467	0.537185	0.604885
PHLDB1	0.615228	0.363997	0.862272	0.897366
PHYKPL	0.377856	0.0392797	0.525726	0.63407
PI16	0.874426	0.814054	0.839298	0.840578	hub
PI4K2A	-0.0464594	-0.0297648	0.0785833	0.0456623
PICALM	0.581001	0.678775	0.580212	0.595087
PIGG	0.51927	0.287223	0.766078	0.817831
PIK3CG	0.753277	0.694953	0.331062	0.338603
PIK3R5	0.59905	0.494411	0.800132	0.842851
PIP4K2A	0.62956	0.626504	0.715946	0.720985	hub
PIP5KL1	-0.0254738	-0.066185	0.0402702	0.0632623
PITX1	0.208304	0.108371	0.356157	0.248339
PIWIL4	0.677433	0.681825	0.817007	0.84599	hub
PKD1P1	0.575061	0.314265	0.65556	0.696016
PKD2	0.805729	0.620554	0.915031	0.93504	hub
PLA2G4A	0.564481	0.75634	0.450917	0.384393
PLA2R1	0.672113	0.57262	0.890411	0.886323
PLAC8	0.403018	0.378924	0.111836	0.191395
PLAC9	0.393231	0.540965	0.606388	0.495707
PLAGL1	0.620488	0.394161	0.793838	0.848767
PLAT	0.237598	0.27961	0.389489	0.431556
PLCB3	0.545362	0.384746	0.488258	0.497328
PLCE1	0.671455	0.441542	0.730533	0.761864
PLCG1	0.40759	0.0418523	0.512493	0.560097
PLD2	0.56822	0.347512	0.699255	0.749433
PLEKHA4	0.31368	0.324032	0.622487	0.611584
PLEKHA6	0.597959	0.327816	0.760774	0.762117
PLEKHB1	-0.211327	-0.0268693	-0.179462	-0.226717
PLEKHG5	0.299093	0.156229	0.510231	0.495487
PLEKHH2	0.677019	0.517549	0.93108	0.949471
PLEKHM1P	0.452366	0.195543	0.648136	0.765919
PLS3	0.423655	0.540508	0.554719	0.479734
PLSCR4	0.722272	0.694529	0.837082	0.844627	hub
PLVAP	0.597132	0.536783	0.779234	0.848609
PLXDC2	0.728648	0.678513	0.879616	0.861372	hub
PLXNC1	0.5915	0.424328	0.541564	0.60552
PNN	0.228397	0.35884	0.515778	0.420135
POC5	-0.121952	-0.0715787	-0.203507	-0.100185
PODN	0.662872	0.437851	0.833041	0.855135
PODNL1	0.433323	0.292477	0.787663	0.790675
PODXL2	0.310627	0.525029	0.399725	0.325424
POFUT2	0.329727	0.145025	0.642382	0.666405
POGK	0.305905	0.268885	0.562782	0.511487
POLH	0.320663	0.0624798	0.268807	0.291983
POLQ	-0.163279	-0.099909	-0.119376	-0.137314
POLR1E	-0.192075	-0.0304955	-0.363352	-0.333087
POSTN	0.529637	0.520444	0.776115	0.784389
POU2F2	0.426338	0.659201	0.268816	0.329202
PPAP2A	0.455387	0.434269	0.609605	0.602007
PPCDC	0.0173248	0.0809801	-0.0667253	-0.00601475
PPFIBP2	0.0417102	-0.154784	0.170362	0.260763
PPP1R15A	-0.199199	-0.0750961	-0.183118	-0.233316
PPP1R16B	0.303783	0.306675	0.63647	0.608266
PPP1R32	0.212778	0.216149	0.493797	0.505179
PPP1R36	-0.128222	0.0250333	-0.191033	-0.219596
PPP2R2B	0.40078	0.266864	0.584772	0.576861
PPP4R1	-0.00647128	0.306465	-0.0940366	-0.146969
PPP4R1L	0.458714	0.184869	0.568984	0.676645
PQLC3	0.555769	0.593514	0.504956	0.499089
PRCD	0.536962	0.319563	0.750796	0.732806
PRCP	0.477844	0.645277	0.152721	0.144756
PRDM1	0.415043	0.370664	0.214067	0.273967
PRDM5	0.0239914	0.257339	-0.370916	-0.372324
PRELP	0.506418	0.244285	0.754297	0.783821
PREX2	0.588663	0.353144	0.667829	0.696515
PRF1	0.306484	0.301392	-0.0409485	-0.0335176
PRICKLE1	-0.0341493	-0.287144	-0.2447	-0.124334
PRICKLE2	0.71101	0.488664	0.713735	0.725508
PRIMPOL	0.342532	0.379008	0.241321	0.246699
PRKAB1	-1.30804e-05	0.00733224	0.359858	0.414377
PRKAG3	0.361227	0.133224	0.467073	0.487029
PRKCD	0.441732	0.222251	0.672634	0.738765
PRKD1	0.412851	0.131242	0.602592	0.637622
PRKD3	0.557039	0.604807	0.54182	0.504125
PRKG1	0.188867	0.173239	0.505294	0.445648
PRKX	0.178614	0.0706988	0.148027	0.135266
PRMT2	0.57737	0.605275	0.794631	0.771285
PROS1	-0.0153975	-0.209114	0.0219668	0.107593
PROSER2	0.639858	0.423415	0.649669	0.706247
PRPS2	0.483727	0.594567	0.45844	0.464247
PRR14L	0.563071	0.31248	0.592233	0.700694
PRR15	0.435565	0.406629	0.245988	0.29072
PRR16	0.253724	-0.0225397	0.194032	0.269495
PRR5L	0.716843	0.655048	0.592719	0.63342
PRRX1	0.281101	0.255379	0.600253	0.610762
PRRX2	0.696541	0.599675	0.811596	0.846832
PRSS23	0.531767	0.463563	0.753662	0.819813
PRUNE2	0.245632	0.131829	0.562935	0.625359
PSD	-0.148671	-0.0558095	-0.00114156	-0.0823718
PTBP1	0.666824	0.50226	0.936971	0.942447
PTCHD4	0.256872	-0.154681	0.0905417	0.134306
PTENP1	0.0447441	0.23142	-0.182881	-0.188466
PTGDR	0.0737728	-0.314295	0.0652687	0.148454
PTGFR	0.517567	0.605462	0.60698	0.62359
PTGFRN	0.0917138	0.173502	0.0304859	0.0493658
PTGIR	0.593877	0.613398	0.731075	0.698703
PTGIS	0.668847	0.447004	0.829151	0.815079
PTK2	0.295922	0.351152	0.101235	0.0882985
PTK2B	0.583832	0.306259	0.638877	0.705586
PTK7	0.664847	0.673472	0.854161	0.867179	hub
PTN	0.576059	0.738427	0.684549	0.616724
PTPDC1	0.441808	0.264132	0.772713	0.775731
PTPLB	-0.0447713	0.337249	-0.147879	-0.18879
PTPN1	0.125689	0.0398764	0.47764	0.459355
PTPN11	0.410817	0.263383	0.62014	0.63864
PTPN13	0.63668	0.453955	0.807266	0.812857
PTPN9	0.653136	0.500608	0.802732	0.840855
PTPRA	0.795457	0.710181	0.873365	0.911719	hub
PTPRD	0.543548	0.279579	0.535529	0.645412
PTPRH	0.0420729	0.0698092	0.0259298	0.066476
PTPRJ	0.80908	0.617773	0.700645	0.786571	hub
PTPRM	0.201761	-0.000757115	-0.0182141	0.0240604
PTPRN	-0.0827547	-0.272962	0.302302	0.380008
PTPRO	0.292552	0.518921	0.107869	0.0668674
PTPRS	0.625728	0.406885	0.784082	0.801633
PTPRZ1	0.351646	0.351466	0.31278	0.252365
PTRF	0.687088	0.670787	0.793028	0.762229	hub
PVT1	0.573344	0.37255	0.755626	0.792453
PXDC1	0.534981	0.412253	0.829785	0.847724
PXDN	0.615721	0.514538	0.942555	0.910628
PXYLP1	0.304423	0.219505	0.290045	0.321864
QPCT	0.136472	0.460334	0.347181	0.243439
RAB11FIP3	0.47965	0.258309	0.523437	0.543315
RAB11FIP5	0.456287	0.224852	0.636798	0.706645
RAB17	-0.0921497	0.0251751	-0.188687	-0.293537
RAB23	0.490967	0.633125	0.603955	0.573298
RAB31	0.566521	0.504727	0.796575	0.783026
RAB34	0.543969	0.567473	0.687707	0.61844
RAB36	0.416463	0.377657	0.685473	0.669731
RAB3D	0.441051	0.434767	0.481107	0.574251
RAB5C	0.390654	0.513336	0.578853	0.507148
RABEP1	-0.382734	-0.142685	-0.113421	-0.189861
RAD51D	0.187888	-0.0654432	0.0942653	0.184146
RAI14	0.759852	0.674028	0.841082	0.877369	hub
RALGAPA2	0.603135	0.339133	0.752523	0.826244
RANBP17	0.0843761	0.169451	-0.205056	-0.130902
RAP2A	0.682475	0.531545	0.587272	0.667036
RAP2B	0.652129	0.727044	0.443767	0.449635
RASEF	0.506244	0.169974	0.430097	0.422037
RASL11B	0.617396	0.616739	0.83103	0.758499	hub
RASSF8	0.522711	0.644354	0.678897	0.604203
RASSF9	-0.112029	-0.328466	-0.410737	-0.330044
RBM26-AS1	0.266266	0.160433	0.404808	0.490992
RBM33	0.530957	0.130712	0.582411	0.701634
RBM43	0.499689	0.344865	0.418841	0.488715
RBM44	-0.347192	-0.332344	-0.507375	-0.460183
RBM5	0.425861	0.276169	0.705129	0.712823
RBM6	0.375673	0.19233	0.738633	0.74509
RBMS1	0.231354	0.439692	0.253412	0.263165
RBMS3	0.734913	0.642626	0.774211	0.815538	hub
RBMS3-AS3	-0.101842	0.148462	0.149687	0.127762
RCL1	0.191785	0.029933	0.25379	0.354369
RCN3	0.654434	0.598347	0.91749	0.906773
RCVRN	0.329694	0.315006	0.413467	0.436528
RECK	0.759967	0.695784	0.825966	0.813795	hub
RERG	0.440264	0.593029	0.554941	0.48427
REV3L	0.544985	0.313568	0.55569	0.659028
RFTN1	0.484278	0.510758	0.466415	0.416225
RFTN2	0.56965	0.391653	0.550229	0.577779
RGL1	0.678458	0.431031	0.565345	0.648371
RGS11	0.429905	0.345101	0.592548	0.644459
RGS17	0.374381	0.496284	0.548324	0.547825
RGS3	0.189235	0.236733	0.270073	0.188475
RGS4	0.264894	0.381442	0.34381	0.320406
RHBDF1	0.522361	0.412206	0.784176	0.768044
RHCG	0.361483	0.289176	0.595559	0.546941
RHOBTB1	0.418834	0.276579	0.617937	0.631582
RHOBTB3	0.493654	0.531169	0.503683	0.468662
RHOH	0.759207	0.558701	0.530258	0.601382
RIMKLB	0.506841	0.484417	0.779547	0.770939
RIMS2	-0.175756	-0.0725655	0.0566291	0.0561963
RIN3	0.35868	-0.0113662	0.588762	0.675077
RND3	0.473435	0.517765	0.57436	0.553671
RNF125	-0.0646831	0.123082	0.205589	0.0740174
RNF138P1	0.534093	0.221384	0.619391	0.716505
RNF146	0.0889356	0.0876971	0.300343	0.29035
RNF182	0.512388	0.558811	0.582545	0.56658
RNF19A	-0.17667	0.139849	-0.138729	-0.159441
RNF20	-0.387104	0.0546703	-0.207185	-0.273549
RNF213	0.690372	0.370844	0.773565	0.8483
RNF217	0.654503	0.53127	0.580078	0.658807
RNF24	0.72344	0.426678	0.766793	0.820309
RNF6	-0.174154	0.0938799	-0.038695	-0.0990882
ROBO1	0.752394	0.655938	0.904007	0.911686	hub
ROBO3	0.548642	0.327794	0.696653	0.765652
ROCK1	0.569978	0.271262	0.751067	0.810272
ROCK2	0.567902	0.356236	0.564664	0.65078
ROR2	0.639758	0.591021	0.881947	0.88664
RPE	0.696585	0.495434	0.57066	0.607412
RPGR	0.0299685	0.0248764	0.437676	0.489037
RPH3AL	0.239374	0.227929	0.609468	0.630056
RPL21P44	0.0716515	-0.250522	0.319539	0.422364
RPL23AP53	0.174109	-0.127978	-0.0920153	-0.0728486
RPL3	0.793246	0.693585	0.895706	0.875018	hub
RPS18P9	0.0897452	0.0910363	-0.159192	-0.191608
RRAS	0.0384011	0.114171	0.253711	0.174482
RRAS2	0.494093	0.513099	0.543262	0.567554
RRBP1	0.612134	0.575033	0.925935	0.906694
RRN3P2	0.57922	0.492665	0.793785	0.856173
RRP7B	0.151598	-0.0870985	0.543307	0.581809
RSPO2	0.333137	0.404166	0.330746	0.373428
RSPO3	0.213807	0.230294	0.350611	0.453612
RTKN2	0.393895	0.492195	0.743968	0.714545
RTN4	0.547553	0.31291	0.75127	0.780412
RTTN	0.248725	0.000700951	-0.0204336	0.111581
RUFY3	0.686576	0.463924	0.697567	0.793908
RUNX1	0.639437	0.487258	0.851922	0.877627
RUNX2	0.446838	0.191039	0.646649	0.743212
RYR3	0.504192	0.300073	0.831426	0.875194
S100A6	0.24393	0.17384	0.114829	0.0674762
S1PR5	0.317863	0.295621	-0.0450847	-0.0764345
SACS	0.350824	0.0908283	0.560629	0.640892
SAMD11	0.678233	0.608657	0.917645	0.936594	hub
SAMD12	0.0905539	-0.083421	0.0142327	0.134471
SAMD4A	0.464881	0.304074	0.584397	0.609703
SAMD5	0.28291	0.255756	0.154025	0.218384
SAMD9	0.215915	0.335187	0.0276298	0.0247057
SAMD9L	0.584174	0.545537	0.615985	0.658441
SBDSP1	0.214535	0.212425	0.252755	0.243098
SBF2	0.722807	0.505014	0.776065	0.843714
SCARA3	0.684635	0.464653	0.857811	0.920193
SCARF2	0.515115	0.362912	0.849386	0.861896
SCARNA7	-0.320579	-0.051928	-0.243784	-0.35041
SCARNA9	-0.283825	-0.202805	0.0915237	0.0290355
SCART1	0.50016	0.264739	0.740342	0.786965
SCG2	0.342242	0.500747	0.522722	0.42615
SCG5	0.151572	0.308816	0.248844	0.130017
SCIN	0.608755	0.546963	0.420129	0.355822
SCLT1	-0.0391523	0.359174	-0.127886	-0.20258
SCML4	0.65584	0.331474	0.60084	0.627532
SCN11A	0.268047	0.387169	0.323046	0.319937
SCN8A	-0.363816	-0.509227	-0.0788571	-0.101279
SCRG1	0.363547	0.526023	0.754912	0.682024
SCRN1	0.0762491	0.0263829	-0.132787	-0.0516359
SCUBE2	0.691298	0.588274	0.819019	0.814316
SDC2	0.0746401	0.42849	0.10332	0.00722467
SDCCAG8	-0.0388102	0.0442404	-0.162545	-0.1654
SEC31A	0.620088	0.394094	0.738892	0.819364
SEL1L2	-0.00672607	0.196314	-0.153225	-0.243748
SELP	0.652938	0.522642	0.448409	0.589409
SEMA3D	0.0497955	-0.207408	0.0445162	0.184064
SEMA5B	0.11825	-0.0762143	0.209903	0.301182
SERINC1	0.0281491	0.328423	-0.0570217	-0.0980114
SERPINB2	0.157855	0.0784087	0.476162	0.477297
SERPINE2	0.57057	0.586148	0.829505	0.825071
SERPINF1	0.637599	0.590486	0.841481	0.812612
SERPINF2	0.0146771	-0.0942969	0.297833	0.358776
SERPING1	0.654641	0.37465	0.815602	0.876621
SERTAD4	0.743062	0.661976	0.551614	0.548776
SESN3	0.74047	0.677754	0.76137	0.781566	hub
SETBP1	0.686986	0.369273	0.827479	0.903594
SETD3	-0.276791	0.0674341	-0.198209	-0.264396
SETDB1	-0.0384544	-0.0439999	0.312725	0.379664
SETX	0.593695	0.358285	0.463813	0.552963
SEZ6L	0.239892	0.101035	0.558884	0.534043
SF3B1	0.386639	0.42197	0.600745	0.608732
SF3B2	0.399896	0.239405	0.547739	0.58541
SFRP4	0.428804	0.371304	0.707818	0.665306
SFSWAP	0.334913	0.0257711	0.576378	0.675399
SFTA1P	0.310124	0.448268	0.457093	0.405504
SFXN3	0.76731	0.525719	0.917545	0.967314
SGCE	0.480587	0.620195	0.371985	0.348514
SGK223	-0.0235849	-0.0799996	0.150452	0.0716358
SGSH	0.478915	0.251454	0.669497	0.728154
SH3BGRL	0.373091	0.452429	0.480574	0.468931
SH3BP4	0.411368	0.150787	0.528622	0.543559
SH3BP5	0.530837	0.396807	0.615095	0.60111
SH3D19	0.580707	0.468467	0.726585	0.800632
SHB	0.37373	0.20382	0.612864	0.617131
SHC2	0.209685	0.101766	0.279553	0.232496
SHC4	-0.0150138	0.0705415	0.42278	0.429349
SHISA2	0.451833	0.288034	0.592424	0.563104
SHPK	0.339631	-0.0223287	0.485662	0.538242
SHROOM3	0.277819	-0.0822948	0.397203	0.459765
SHROOM4	0.413643	0.163503	0.360023	0.390861
SIPA1L1	0.646753	0.395141	0.846935	0.918843
SIRPA	0.759675	0.540291	0.798419	0.855319
SIX1	0.0334115	0.105879	0.12341	0.133488
SLAIN2	0.287262	0.140858	0.469557	0.582344
SLAMF6	0.630062	0.431169	0.46995	0.513651
SLC12A2	-0.230846	-0.0193895	-0.4179	-0.436542
SLC16A2	0.70184	0.529334	0.809258	0.861408
SLC16A9	0.175224	0.0157689	0.3275	0.25562
SLC23A2	0.712137	0.5044	0.751351	0.823832
SLC25A33	0.0879117	0.279982	0.0765923	-0.0642968
SLC25A45	0.452871	0.299787	0.652321	0.608484
SLC29A3	0.612262	0.551046	0.440377	0.37473
SLC2A10	0.800136	0.727038	0.857614	0.854178	hub
SLC35F2	0.281188	0.471965	0.149203	0.0825332
SLC37A3	0.410659	0.465449	0.6449	0.646347
SLC39A10	0.56603	0.756813	0.625403	0.628556
SLC39A6	0.341289	0.566533	0.342737	0.294477
SLC39A9	0.448204	0.759664	0.38553	0.353637
SLC41A2	0.728547	0.718415	0.745769	0.773517	hub
SLC43A2	0.25786	0.309366	0.428513	0.424351
SLC44A1	0.664766	0.531082	0.719145	0.723649
SLC44A5	-0.23747	-0.382154	0.0158679	0.0452626
SLC6A6	0.292034	0.345346	0.407475	0.404197
SLC9A7P1	0.283736	0.305147	0.185892	0.0995432
SLC9A9	0.65328	0.569457	0.509442	0.521141
SLCO1B1	-0.446807	-0.571771	-0.427032	-0.392372
SLCO1B3	-0.607404	-0.678958	-0.519543	-0.514747
SLCO1B7	-0.415397	-0.556219	-0.571202	-0.544382
SLCO4C1	0.582462	0.565388	0.45704	0.380051
SLFN13	0.686002	0.504966	0.857802	0.859542
SLFN5	0.425201	0.272438	0.0296271	0.144256
SLIT3	0.639274	0.497798	0.85258	0.879903
SLITRK4	0.25979	0.0853502	0.412474	0.50969
SLK	0.2802	0.331502	0.526791	0.543272
SLMAP	-0.0649841	0.0513849	-0.254065	-0.271841
SLN	-0.201601	-0.0615572	-0.000509205	-0.0668503
SMA4	0.20399	-0.0546926	0.147139	0.263191
SMAD1	0.0151885	0.21132	0.113429	0.0177216
SMAD2	0.540682	0.632693	0.419672	0.483707
SMAD9	0.612089	0.430802	0.728164	0.775974
SMAP2	0.49848	0.489422	0.685975	0.681055
SMARCC1	0.0834712	0.12281	0.0109185	0.0430614
SMC6	-0.278799	0.0376704	-0.153626	-0.19828
SMOC2	0.437797	0.582818	0.643563	0.58483
SMURF1	0.564568	0.351257	0.793236	0.864157
SNAI2	0.469389	0.430196	0.613809	0.630891
SNCA	-0.629954	-0.286307	-0.291305	-0.314892
SNCAIP	0.764893	0.581432	0.758464	0.823208
SNED1	0.45637	0.196298	0.706769	0.765136
SNORD115-46	-0.121497	0.0277484	-0.0419943	-0.0213374
SNTB1	0.797234	0.532075	0.705322	0.725467
SNX30	0.572432	0.56337	0.658242	0.729216
SNX9	0.662233	0.708613	0.677342	0.674713	hub
SOCS2	0.306437	0.332694	0.13289	0.227739
SOCS2-AS1	0.376732	0.233617	0.340307	0.386401
SOD3	0.538579	0.365351	0.811564	0.848323
SOGA3	0.392333	0.107497	0.65726	0.686583
SORT1	0.363848	0.0841434	0.529684	0.577514
SOX2	0.0366783	0.144341	0.0948187	0.0830633
SOX6	0.260941	-0.06051	0.0188943	0.126101
SP3	0.397218	0.456805	0.0475255	0.050654
SPAG9	0.731567	0.57229	0.811505	0.840001
SPAM1	-0.544504	-0.338064	-0.492639	-0.492079
SPARC	0.713989	0.779468	0.826591	0.774525	hub
SPARCL1	0.454242	0.44942	0.538767	0.450022
SPATA18	0.398486	0.0741853	0.37142	0.363043
SPATA22	-0.0604757	-0.0190136	-0.130769	-0.14355
SPATA6	0.590818	0.465921	0.42735	0.502237
SPATA6L	0.472258	0.474825	0.42735	0.50644
SPECC1	0.422982	0.167812	0.777063	0.791096
SPECC1L	0.488981	0.364337	0.62539	0.62533
SPIDR	0.444087	0.422468	0.549823	0.615208
SPIN3	0.677641	0.626122	0.457471	0.411233
SPIN4	0.617732	0.523215	0.557021	0.620176
SPINK1	-0.253635	-0.196085	-0.0946644	-0.0713052
SPIRE1	0.275389	0.158566	0.586086	0.646296
SPON1	0.412361	0.556502	0.661061	0.603778
SPON2	0.373775	0.34167	0.709975	0.697483
SPP1	0.272799	0.454917	0.628638	0.58129
SPRED1	0.567074	0.630219	0.296695	0.288393
SPRED3	0.38788	0.284817	0.506506	0.597396
SPRY1	0.70353	0.598222	0.851429	0.878955
SPRY2	0.607076	0.472199	0.772665	0.806855
SPRY4	0.542499	0.213933	0.695763	0.761404
SPSB1	0.564083	0.495242	0.848798	0.832526
SPTBN1	0.757755	0.516887	0.889002	0.909805
SPTBN2	0.354733	0.447477	0.631447	0.518558
SPTLC2	0.600072	0.517734	0.372588	0.424607
SRCIN1	0.294387	0.255712	0.582994	0.580494
SRD5A1	0.516658	0.387932	0.212029	0.211186
SRPX2	0.505042	0.606283	0.850876	0.781673
SS18	0.567457	0.540411	0.324421	0.343477
SSBP2	0.677074	0.540323	0.611709	0.67142
SSC5D	0.593685	0.283191	0.807597	0.856917
SSFA2	0.726593	0.448777	0.516721	0.546582
SSPO	-0.0589181	-0.262314	0.403906	0.476498
ST3GAL6	-0.416377	-0.147763	-0.536984	-0.55597
STAC3	0.368025	0.510662	0.445444	0.492703
STAMBPL1	0.48992	0.465233	0.440844	0.421522
STARD9	0.550582	0.178355	0.684903	0.791291
STAT5B	0.643937	0.578532	0.727589	0.75587
STAT6	0.627649	0.506955	0.904476	0.907592
STK17B	0.540027	0.57949	0.741988	0.693355
STK36	0.31445	0.0378919	0.718583	0.773883
STK38L	0.539122	0.457202	0.732215	0.710008
STL	0.223317	0.0542391	0.198808	0.273899
STMN1	-0.221501	-0.0783704	-0.138423	-0.22518
STMN3	0.523116	0.481213	0.737955	0.720857
STON2	0.672336	0.464159	0.548299	0.583729
STX1B	0.00151791	-0.171825	0.225452	0.168465
STX6	0.232906	0.432399	0.284168	0.256254
SUDS3	0.270752	0.254814	0.178815	0.254342
SULF1	0.728847	0.608027	0.88831	0.91527	hub
SULF2	0.505634	0.295292	0.772984	0.773298
SUMF1	0.357432	0.489295	0.4316	0.418937
SUPT16H	0.104958	0.357232	0.190831	0.240153
SUSD2	0.517098	0.205276	0.64206	0.725789
SVEP1	0.625466	0.66105	0.814968	0.762485	hub
SVIL	0.202682	0.182735	0.143118	0.0941209
SWAP70	0.690111	0.53581	0.820085	0.856594
SYK	0.723165	0.776526	0.535495	0.566032
SYT11	0.479918	0.545194	0.613668	0.557619
SYT12	0.599426	0.56731	0.811462	0.804264
SYT14	0.634608	0.620274	0.417785	0.300028
SYT17	0.31501	0.159326	0.275541	0.367996
SYTL2	0.639988	0.593145	0.917281	0.918186
SYTL5	0.42322	0.309508	0.45856	0.536948
TAF7L	0.178217	0.0941542	0.129824	0.0882503
TANC2	0.6073	0.296517	0.753031	0.826959
TAOK3	0.366537	0.127357	0.668739	0.727588
TASP1	-0.109838	-0.0985633	0.274834	0.263987
TBC1D10A	0.335924	0.223928	0.516914	0.483439
TBC1D10C	0.837317	0.560929	0.614101	0.654514
TBC1D12	0.820963	0.773301	0.760332	0.783834	hub
TBC1D22A	0.2719	0.0820862	0.452115	0.51053
TBC1D2B	0.788126	0.738701	0.909907	0.93978	hub
TBCEL	0.302107	0.297315	0.0783236	0.0837133
TBX15	0.363224	0.205887	0.200039	0.28745
TBX19	0.715349	0.485944	0.796523	0.876866
TBX21	0.0743272	-0.00999916	-0.274075	-0.291271
TCF4	0.804314	0.662109	0.718045	0.717556	hub
TCF7L1	0.507286	0.131211	0.695516	0.757256
TCIRG1	0.547562	0.339109	0.813338	0.830787
TCP11L1	0.608029	0.265199	0.65813	0.723311
TECTB	0.172014	0.411243	0.0100875	-0.0242751
TENM1	0.344628	0.109511	0.409835	0.513757
TENM3	0.316425	0.0227817	0.283804	0.356323
TENM4	0.410039	0.300645	0.661037	0.708467
TEP1	0.499249	0.208493	0.75935	0.772978
TET3	0.544099	0.255103	0.534288	0.649468
TEX41	0.710538	0.361758	0.657594	0.754335
TEX9	0.256891	0.399116	0.0810249	0.101426
TFAP2A	0.148171	0.0932906	0.0386155	-0.0108054
TG	-0.0301914	-0.197492	0.0907107	0.0444138
TGFB1I1	0.527257	0.295771	0.802024	0.828128
TGFB2	0.704064	0.539812	0.764816	0.792628
TGFB3	0.808326	0.71577	0.855283	0.894568	hub
TGFBI	0.495032	0.709581	0.461353	0.437039
TGFBR1	0.756184	0.730677	0.68255	0.682512	hub
TGM2	0.306568	0.0331978	0.57639	0.600126
TGS1	-0.191517	-0.0548504	-0.302942	-0.324272
THBS2	0.511582	0.549027	0.835901	0.82441
THBS3	0.61504	0.574359	0.920832	0.913911
THBS4	0.498488	0.340501	0.675317	0.675797
THRB	0.125487	0.121859	0.0489539	0.0580096
THSD7A	0.616992	0.374934	0.626831	0.738388
THY1	0.516576	0.546029	0.660414	0.665217
TIAM2	0.138383	-0.0855758	0.107273	0.149166
TIMP1	0.577068	0.555623	0.922516	0.924856
TIMP2	0.652001	0.358922	0.790074	0.858279
TINAG	-0.591115	-0.172274	-0.282347	-0.355925
TLE1	0.415933	0.230024	0.570814	0.588656
TLE4	0.657192	0.388718	0.738844	0.802206
TLK2	-0.199734	-0.358788	-0.00453074	0.051025
TLL1	0.643991	0.583037	0.79685	0.855744
TLR1	0.427506	0.619013	0.387826	0.334976
TLR2	0.48029	0.600508	0.537218	0.554501
TLR6	0.351847	0.576649	0.217749	0.203274
TLR8	0.136615	0.426979	-0.154211	-0.249193
TM6SF2	0.160036	0.221933	0.252241	0.186236
TM7SF3	0.493623	0.631292	0.656105	0.612858
TMCO3	0.45477	0.331103	0.432774	0.464571
TMED3	0.328469	0.468704	0.604421	0.578017
TMED9	-0.0357764	0.148054	0.380016	0.277831
TMEM110	0.546734	0.557003	0.85246	0.876145
TMEM114	-0.236106	-0.137493	-0.53262	-0.470633
TMEM119	0.460628	0.518659	0.650586	0.575679
TMEM132E	0.741862	0.48071	0.751689	0.819305
TMEM198B	0.645263	0.442574	0.771162	0.823044
TMEM200A	0.519745	0.437095	0.792264	0.776145
TMEM229A	0.105709	0.269599	0.423863	0.28341
TMEM231	-0.0549619	0.0869639	0.129307	0.0628217
TMEM244	0.292766	0.192989	0.477037	0.471394
TMEM30B	0.555999	0.473051	0.598004	0.653225
TMEM43	0.454241	0.445534	0.810379	0.760673
TMEM45A	0.287264	0.554227	0.491377	0.471656
TMEM47	0.264471	0.173295	0.313853	0.400624
TMEM59L	0.283038	0.18368	0.576826	0.573884
TMEM72-AS1	0.451308	0.255575	0.493334	0.579429
TMEM87A	0.233238	0.395889	0.32346	0.275062
TMEM87B	0.467631	0.559832	0.484624	0.508958
TMOD3	0.428185	0.473136	0.304966	0.281714
TMSB4X	0.31169	0.551688	0.304713	0.209547
TNC	0.484091	0.455087	0.839506	0.808984
TNFAIP3	0.582386	0.372408	0.693012	0.798968
TNFRSF10C	0.318674	0.126498	0.0111821	-0.0326968
TNFRSF11A	0.308218	0.355355	0.0790603	0.0470455
TNFRSF11B	0.0802861	0.104273	0.462807	0.472276
TNFRSF12A	0.275535	0.197162	0.349912	0.330624
TNMD	-0.0130386	0.139512	-0.045091	-0.117855
TNNT1	-0.0093793	-0.0516386	0.148887	0.0587537
TNXB	0.673176	0.421596	0.798938	0.813758
TP53	0.719095	0.728813	0.656933	0.674071	hub
TP53BP2	0.473791	0.20086	0.674065	0.751244
TP63	0.33145	0.0896488	0.523274	0.57645
TPBG	0.667475	0.711837	0.89546	0.889113	hub
TPBGL	0.252501	0.243108	0.177956	0.150257
TPD52L1	-0.466475	-0.469474	-0.28263	-0.291191
TPH1	0.666898	0.369558	0.721045	0.728344
TPM3	0.25418	0.299941	0.485035	0.370022
TPR	0.408699	0.525252	0.489818	0.435748
TPRG1	0.371642	0.443424	0.432806	0.42105
TPST1	0.53747	0.680274	0.270273	0.257815
TPTE2P1	0.600582	0.263641	0.542112	0.612414
TPTE2P3	0.467545	0.38987	0.476402	0.392017
TRAF3	0.761776	0.584936	0.83257	0.873343
TRAF3IP1	0.00585806	0.15584	0.173959	0.134884
TRAF5	0.619487	0.476998	0.898367	0.910586
TRAK2	0.495031	0.365572	0.60892	0.670565
TRAM2	0.786308	0.550688	0.871648	0.926097
TRANK1	0.59502	0.216569	0.656022	0.759174
TRIL	0.29262	0.367776	0.441412	0.343266
TRIM2	-0.10871	-0.137815	-0.509959	-0.482045
TRIM22	0.745982	0.620394	0.777527	0.827747	hub
TRIM25	0.408356	0.187976	0.547251	0.652227
TRIM26	0.143883	0.313193	0.3062	0.261272
TRIM38	0.774841	0.616536	0.837544	0.881891	hub
TRIM41	-0.0403639	0.0176009	0.153959	0.0696381
TRIM42	-0.194662	-0.0913312	-0.0747533	-0.0718581
TRIM44	0.125948	0.304404	0.32174	0.326382
TRIM66	0.517546	0.155343	0.617131	0.69315
TRIO	0.55613	0.205137	0.64192	0.730263
TRMT5	0.0892651	0.316462	0.228913	0.165832
TRO	0.614712	0.433715	0.87904	0.858029
TRPS1	0.757822	0.655106	0.888906	0.912489	hub
TRPV1	0.160051	-0.18383	0.341157	0.414046
TRPV4	0.377706	0.255804	0.505257	0.578396
TSC22D3	0.438627	0.38122	0.624049	0.614558
TSHZ2	0.668302	0.436478	0.709349	0.79753
TSHZ3	0.740784	0.616252	0.893352	0.917012	hub
TSPAN11	0.558405	0.34436	0.594596	0.59539
TTBK2	0.360015	0.0325402	0.30108	0.424361
TTC21A	0.298884	0.178005	0.678912	0.766572
TTC39B	0.717663	0.621031	0.768535	0.780905	hub
TTC39C	0.426327	0.430297	0.140866	0.197746
TTC8	-0.0895918	0.185656	0.0954071	0.0144858
TTC9	0.454858	0.409393	0.416924	0.407479
TTLL3	0.500728	0.101703	0.677528	0.761106
TTLL7	0.259645	0.122111	0.483984	0.556846
TTPA	0.175444	0.261416	0.13194	0.208299
TTR	0.174474	0.213644	0.0467736	-0.0448865
TUBB6	-0.0392826	0.302298	0.284601	0.207982
TULP3	0.748997	0.600882	0.798265	0.854351	hub
TULP4	-0.194346	-0.0570793	-0.540545	-0.538539
TVP23C	0.677508	0.326071	0.526749	0.60431
TWIST2	0.720627	0.776712	0.761235	0.715821	hub
TWSG1	0.718967	0.730697	0.838697	0.812644	hub
TXLNA	0.447959	0.534424	0.67439	0.600012
TYMS	0.327874	0.234707	0.255776	0.217663
TYR	0.354596	0.205742	0.563723	0.573294
UACA	0.461517	0.39131	0.848058	0.820017
UBAC2	0.332163	0.167751	0.269779	0.283808
UBE2H	0.470133	0.279755	0.318611	0.375711
UBE2Q2	0.37441	0.528058	0.342238	0.317685
UCHL1	0.188726	0.219639	0.580016	0.53379
UCK2	0.533273	0.413672	0.72763	0.769124
UCMA	0.443743	0.468354	0.432199	0.316587
UHRF1BP1L	0.504101	0.383773	0.513028	0.587882
UNC13A	-0.205465	-0.319791	0.0511578	0.0676765
UNC5B	0.185666	0.0791137	0.412399	0.42457
UNC5C	0.689506	0.537464	0.838289	0.878213
UNC80	0.398052	0.376747	0.192664	0.252913
UNKL	0.421512	0.0383272	0.568014	0.640404
UPF3A	0.182345	-0.123781	0.322965	0.448933
UPK3B	0.293715	-0.0188424	0.398422	0.428564
USP11	0.0256387	-0.138646	0.184142	0.224588
USP16	-0.287036	-0.0230404	-0.347313	-0.365839
USP22	0.0765205	-0.0451272	0.349956	0.360714
USP35	0.479021	0.252143	0.714192	0.734102
USP46	0.467117	0.297183	0.267281	0.364825
USP53	0.352621	0.158742	0.594845	0.645966
UTRN	0.628132	0.328946	0.658878	0.742881
VASH1	0.514246	0.388486	0.540434	0.471173
VAV2	0.724419	0.460509	0.75906	0.841889
VCAM1	0.663141	0.706651	0.540086	0.624044
VCAN	0.683429	0.666672	0.857343	0.877097	hub
VDR	0.389714	0.474702	0.710534	0.682372
VENTX	0.237299	0.101838	0.53962	0.517193
VGLL2	0.0565662	-0.138477	0.0389403	0.0493429
VGLL3	0.399696	0.449862	0.645649	0.604571
VIM	0.72485	0.734617	0.770233	0.749417	hub
VPS13B	0.68833	0.342335	0.667015	0.76972
VPS41	-0.145063	0.267152	-0.073908	-0.107902
VPS8	-0.294066	-0.0748851	-0.560822	-0.553064
VSIG10L	0.302622	0.312211	0.404846	0.344181
VTN	-0.471151	-0.345	-0.624316	-0.580689
VWA1	0.626882	0.614734	0.813053	0.766188	hub
VWCE	0.292065	0.0177378	0.373576	0.465418
VWF	0.421333	0.145118	0.468626	0.527123
WASF1	0.461435	0.248961	0.591236	0.647088
WASF2	0.574568	0.235452	0.724759	0.810368
WDFY1	0.517668	0.697022	0.329424	0.29391
WDR11	0.624217	0.610862	0.669784	0.616942	hub
WDR43	0.122973	0.255381	0.049159	0.036063
WDR49	-0.582368	-0.295558	-0.386896	-0.494391
WDR54	0.288935	0.344524	0.536214	0.568189
WDR66	-0.238024	-0.167968	-0.309706	-0.26668
WDR91	0.203488	-0.0351617	0.477942	0.569913
WDR96	-0.0878359	-0.216327	0.13137	0.20222
WFDC3	-0.203757	0.0822805	0.012663	0.0136994
WHAMMP1	0.295529	0.442486	0.0926363	0.104832
WHSC1	0.028282	-0.020438	-0.111642	-0.0688531
WHSC1L1	0.559434	0.225045	0.598899	0.701259
WNT2B	0.376234	0.0563143	0.214172	0.36185
WNT9A	-0.156271	-0.22195	-0.398601	-0.33316
WSB1	0.466861	0.452061	0.455631	0.510891
WWP2	0.506301	0.128971	0.598874	0.652729
WWTR1	0.553558	0.333985	0.828733	0.876016
XAF1	0.340814	0.163734	0.508831	0.595629
XG	0.196266	0.288314	0.477717	0.410561
XPC	0.530489	0.396123	0.729594	0.747025
XPR1	0.107376	-0.0213349	0.234842	0.329186
XRCC4	0.0736601	0.103588	0.264193	0.292168
XXYLT1	0.359478	0.599561	0.457529	0.37705
XYLB	0.582669	0.383547	0.823456	0.876525
XYLT1	0.644555	0.476644	0.83125	0.884353
YAF2	-0.371662	-0.50078	-0.0659194	-0.0938673
YEATS2	0.663189	0.643506	0.683065	0.678668	hub
YPEL2	-0.115514	-0.0249583	-0.259499	-0.196419
YTHDC1	-0.136676	0.172363	-0.244215	-0.26728
ZAP70	0.758739	0.555375	0.527194	0.490954
ZBBX	-0.521646	-0.471805	-0.495603	-0.476351
ZBTB47	0.254959	0.19446	0.480704	0.451399
ZC3H12B	0.487622	0.211583	0.609994	0.660708
ZC3H12D	0.303939	0.305902	0.607367	0.603902
ZC3H13	0.44416	0.236146	0.724063	0.789252
ZC3HAV1	0.70918	0.506751	0.820065	0.853004
ZC3HAV1L	0.640709	0.324469	0.686123	0.73554
ZC4H2	-0.250106	-0.192407	-0.429075	-0.372149
ZCCHC24	0.730655	0.512551	0.793215	0.836398
ZCCHC5	0.147101	0.191888	0.260237	0.229876
ZDHHC1	0.263299	-0.0324244	0.403519	0.406836
ZEB1	0.557394	0.544156	0.722897	0.705004
ZEB2	0.691405	0.601322	0.7888	0.829083	hub
ZFP36L2	0.593508	0.261815	0.632906	0.727024
ZFR	0.215742	0.315245	0.556565	0.524322
ZFYVE27	-0.14332	-0.138671	-0.000635076	-0.00181798
ZHX1	0.26081	0.489376	0.328991	0.269256
ZMIZ1-AS1	0.0142805	0.0110952	0.0803674	0.0274466
ZMYND11	0.361782	0.467222	0.385775	0.35071
ZMYND8	0.135864	-0.0567072	0.433738	0.498412
ZNF217	0.69879	0.54956	0.753018	0.81705
ZNF236	0.0977217	-0.232223	-0.0200634	0.0909046
ZNF251	0.385439	0.0249876	0.111761	0.24646
ZNF273	0.150703	0.0925366	-0.0309891	0.0653027
ZNF300	0.62031	0.593542	0.797187	0.83252
ZNF300P1	0.429479	0.251689	0.584414	0.577018
ZNF333	0.601309	0.433708	0.739336	0.835995
ZNF365	0.572748	0.40705	0.830791	0.813673
ZNF37BP	0.538051	0.225513	0.731698	0.77501
ZNF385D	0.594429	0.335493	0.764071	0.796637
ZNF410	0.152193	0.498084	0.00298178	0.0265423
ZNF423	0.801818	0.543283	0.855529	0.910848
ZNF436	-0.0541103	0.208632	-0.430358	-0.49533
ZNF438	0.247447	-0.152522	0.260492	0.323237
ZNF469	0.52607	0.439958	0.836108	0.863558
ZNF516	0.362632	0.0228047	0.517432	0.581717
ZNF521	0.619664	0.413647	0.622211	0.74649
ZNF525	-0.212653	0.105831	-0.32192	-0.379176
ZNF532	0.483249	0.205732	0.635742	0.730839
ZNF536	-0.0990614	-0.276957	-0.270814	-0.175621
ZNF544	-0.424217	-0.398536	-0.614633	-0.65911
ZNF580	0.0745221	-0.200211	0.462173	0.487541
ZNF608	0.131648	0.144053	0.202552	0.305263
ZNF618	0.537295	0.173759	0.679875	0.78565
ZNF621	0.690438	0.463681	0.857887	0.925612
ZNF623	0.0957259	-0.190063	0.155517	0.215044
ZNF624	0.268174	0.388852	0.00455155	0.065717
ZNF676	-0.139841	-0.279429	-0.252727	-0.194317
ZNF700	0.143302	-0.145146	0.0939141	0.219131
ZNF727P	-0.221426	-0.201241	-0.290717	-0.290397
ZNF783	0.597628	0.293989	0.794258	0.861812
ZNF821	-0.0423401	0.0455761	0.277243	0.256037
ZNF827	0.23855	0.205354	0.404737	0.447133
ZNF841	0.347456	-0.00324865	0.487515	0.593794
ZNRF2	0.709916	0.631698	0.476847	0.462733
ZSCAN20	0.308604	0.124917	0.351679	0.404541
ZSWIM5	0.304646	0.0875832	0.585157	0.627183

## Sheet: All modules
gene	module
ABR	black
ACOT11	black
ADCY5	black
AGPAT1	black
AKAP3	black
ALG3	black
ANKRD9	black
APEH	black
ARAF	black
ARFGEF2	black
ASB16	black
ATG9A	black
BAG6	black
BAHD1	black
C2CD2L	black
CCDC85C	black
CCL11	black
CDK18	black
CLPTM1	black
CLUH	black
CSDC2	black
DEDD2	black
EIF5A	black
ELAC2	black
ERCC2	black
FAM127B	black
FAM155B	black
FAM212B-AS1	black
FAM69C	black
FBLIM1	black
FBXO46	black
FIZ1	black
FOXF1	black
FOXO4	black
FURIN	black
GATA4	black
GYS1	black
HCN4	black
HEATR2	black
HSPBP1	black
INTS5	black
IPO13	black
IRF2BP1	black
ITFG3	black
KCNH2	black
KLHL21	black
LETM1	black
MAP7D1	black
MARS	black
MED25	black
MIR126	black
MIR3684	black
MIR4787	black
MKNK2	black
MLF2	black
MPND	black
MRPL38	black
MTCH1	black
MTHFR	black
MTMR14	black
MYBPC3	black
MYOM3	black
MYPOP	black
NACC1	black
NLRX1	black
OGDH	black
OPA3	black
OPLAH	black
PFAS	black
PGP	black
PNPO	black
PRICKLE3	black
RAD23A	black
RNF187	black
RPAP1	black
SEMA6C	black
SLC25A44	black
SMPD1	black
SNHG21	black
SNORA45B	black
SNORD58C	black
SOX12	black
SPNS1	black
TBC1D25	black
TMEM185B	black
TMEM63B	black
TOM1L2	black
TPRN	black
TRAPPC12	black
TUBB4A	black
TXNRD2	black
UBE3B	black
UFSP1	black
XKR6	black
ZER1	black
ZFYVE19	black
ZMYM3	black
ZNF574	black
ZNF579	black
ZSWIM3	black
A2M-AS1	blue
AACS	blue
AAED1	blue
AAMDC	blue
AARS	blue
AASDH	blue
AASDHPPT	blue
AASS	blue
ABCB6	blue
ABCB7	blue
ABCD2	blue
ABCD3	blue
ABCF3	blue
ABCG1	blue
ABHD1	blue
ABHD10	blue
ABHD14A	blue
ABHD3	blue
ACAD9	blue
ACAT1	blue
ACBD5	blue
ACN9	blue
ACO1	blue
ACOT13	blue
ACOT8	blue
ACOX1	blue
ACP6	blue
ACSL3	blue
ACSS1	blue
ACSS2	blue
ACSS3	blue
ADAM11	blue
ADAMTS7	blue
ADCK1	blue
ADCK3	blue
ADHFE1	blue
ADI1	blue
ADORA1	blue
ADPRH	blue
ADRB1	blue
ADSSL1	blue
AFG3L2	blue
AGA	blue
AGBL4	blue
AGK	blue
AGL	blue
AGPAT3	blue
AIFM1	blue
AIG1	blue
AK1	blue
AK6	blue
AK9	blue
AKAP1	blue
AKAP7	blue
AKIRIN1	blue
AKR1B1	blue
AKTIP	blue
ALAS1	blue
ALDH2	blue
ALDH5A1	blue
ALDH6A1	blue
ALDOA	blue
ALG2	blue
ALKBH1	blue
ALS2CL	blue
AMD1	blue
AMN1	blue
AMT	blue
ANK1	blue
ANK2	blue
ANKRD37	blue
ANKRD40	blue
ANKRD7	blue
ANKS4B	blue
APEX2	blue
APLN	blue
APOA1BP	blue
APOBEC2	blue
APOBEC3C	blue
APOF	blue
APOM	blue
APOO	blue
APOOL	blue
AQP1	blue
AQP4	blue
ARHGAP27	blue
ARIH2OS	blue
ARL14EP	blue
ARL4C	blue
ARL8B	blue
ARPC1A	blue
ARPP19	blue
ARRDC1	blue
ART3	blue
ART5	blue
ARV1	blue
AS3MT	blue
ASAH1	blue
ASB10	blue
ASB11	blue
ASB14	blue
ASB15	blue
ASB2	blue
ASB4	blue
ASB8	blue
ASF1A	blue
ASF1B	blue
ASNSD1	blue
ATP1A3	blue
ATP1B1	blue
ATP2A2	blue
ATP5A1	blue
ATP5B	blue
ATP5C1	blue
ATP5D	blue
ATP5F1	blue
ATP5G1	blue
ATP5G2	blue
ATP5J	blue
ATP5J2	blue
ATP5O	blue
ATP5SL	blue
ATP6V0D1	blue
ATP6V0E2	blue
ATP6V1C2	blue
ATP6V1F	blue
ATPAF2	blue
ATXN7L3B	blue
AURKA	blue
AURKAIP1	blue
AVEN	blue
AVPI1	blue
B4GALT3	blue
B4GALT6	blue
BAALC	blue
BAALCOS	blue
BAK1	blue
BBS12	blue
BCAN	blue
BCAS2	blue
BCAT2	blue
BCDIN3D-AS1	blue
BCKDHA	blue
BCKDHB	blue
BCKDK	blue
BCL11A	blue
BCL2L12	blue
BCL6B	blue
BCO2	blue
BCS1L	blue
BDH1	blue
BIVM	blue
BLM	blue
BLVRB	blue
BMP7	blue
BOLA3	blue
BPGM	blue
BRI3	blue
BRICD5	blue
BRWD1-IT2	blue
BSN-AS2	blue
BVES-AS1	blue
BZRAP1	blue
BZW2	blue
C10orf55	blue
C10orf71-AS1	blue
C11orf1	blue
C11orf45	blue
C11orf54	blue
C11orf71	blue
C11orf73	blue
C12orf29	blue
C12orf5	blue
C12orf65	blue
C12orf66	blue
C14orf1	blue
C14orf142	blue
C14orf159	blue
C14orf166	blue
C14orf2	blue
C15orf41	blue
C15orf59	blue
C15orf61	blue
C15orf65	blue
C16orf46	blue
C16orf72	blue
C16orf91	blue
C17orf58	blue
C17orf75	blue
C18orf21	blue
C1D	blue
C1orf105	blue
C1orf43	blue
C1orf56	blue
C20orf166	blue
C20orf24	blue
C21orf119	blue
C21orf33	blue
C22orf24	blue
C22orf29	blue
C22orf39	blue
C2CD4B	blue
C2orf15	blue
C2orf47	blue
C2orf69	blue
C2orf71	blue
C3orf33	blue
C3orf43	blue
C5orf22	blue
C5orf51	blue
C5orf64	blue
C6orf106	blue
C6orf136	blue
C6orf203	blue
C6orf211	blue
C6orf52	blue
C6orf57	blue
C6orf89	blue
C7orf13	blue
C7orf25	blue
C7orf55	blue
C8orf4	blue
C8orf76	blue
C9orf156	blue
C9orf171	blue
C9orf40	blue
C9orf41	blue
C9orf72	blue
CA11	blue
CA14	blue
CA4	blue
CA8	blue
CAB39	blue
CACNA2D3	blue
CACNB2	blue
CACYBP	blue
CADM4	blue
CAGE1	blue
CALCOCO2	blue
CALM1	blue
CAMK2A	blue
CAMTA1	blue
CAP2	blue
CARD18	blue
CARM1	blue
CARNS1	blue
CARS2	blue
CASC1	blue
CASP9	blue
CATSPER3	blue
CBWD2	blue
CBX3P2	blue
CBX4	blue
CBX8	blue
CCBL1	blue
CCDC148	blue
CCDC28B	blue
CCDC58	blue
CCL2	blue
CCL24	blue
CCL8	blue
CCNB1	blue
CCNE1	blue
CCNJL	blue
CCRL2	blue
CD300LG	blue
CD320	blue
CD38	blue
CD5L	blue
CD82	blue
CDC23	blue
CDCA2	blue
CDCA7L	blue
CDK2	blue
CDK20	blue
CDK5RAP1	blue
CDKN1C	blue
CDKN2AIP	blue
CDKN2AIPNL	blue
CDKN3	blue
CEBPG	blue
CECR5	blue
CECR6	blue
CEL	blue
CENPH	blue
CENPN	blue
CENPQ	blue
CENPV	blue
CFTR	blue
CHAC2	blue
CHCHD1	blue
CHCHD10	blue
CHCHD6	blue
CHDH	blue
CHEK1	blue
CHEK2P2	blue
CHGB	blue
CHIC1	blue
CHMP7	blue
CHPT1	blue
CHRNA10	blue
CIART	blue
CIB1	blue
CINP	blue
CIPC	blue
CISD2	blue
CITED4	blue
CKB	blue
CKM	blue
CKMT2	blue
CKS2	blue
CLASP2	blue
CLCN4	blue
CLDN12	blue
CLDN5	blue
CLIP4	blue
CLP1	blue
CLPP	blue
CLPX	blue
CMBL	blue
CMC1	blue
CMC4	blue
CMTM8	blue
CNEP1R1	blue
CNIH1	blue
CNNM4	blue
CNOT11	blue
CNTNAP4	blue
COA1	blue
COA6	blue
COA7	blue
COG5	blue
COMMD10	blue
COMMD7	blue
COPG2	blue
COPS3	blue
COPS5	blue
COPS7A	blue
COQ10A	blue
COQ2	blue
COQ3	blue
COQ4	blue
COQ6	blue
COQ7	blue
COQ9	blue
CORIN	blue
COX14	blue
COX17	blue
COX18	blue
COX5A	blue
COX6A2	blue
COX6B1	blue
CPEB3	blue
CPNE3	blue
CPNE4	blue
CPNE5	blue
CPSF4	blue
CRLS1	blue
CROT	blue
CRY2	blue
CRYAB	blue
CS	blue
CSE1L	blue
CSRP2	blue
CSTF1	blue
CSTF2	blue
CSTF2T	blue
CTH	blue
CTNNBIP1	blue
CTSL3P	blue
CTSLP2	blue
CTU2	blue
CUL2	blue
CUL4A	blue
CUL5	blue
CUTA	blue
CUTC	blue
CXorf31	blue
CXorf58	blue
CYB561	blue
CYB5D1	blue
CYC1	blue
CYCS	blue
CYP1A1	blue
CYP4B1	blue
CYP4V2	blue
CYP4Z1	blue
CYTH1	blue
DAND5	blue
DBF4	blue
DBNDD2	blue
DBT	blue
DCAF11	blue
DCAF6	blue
DCBLD1	blue
DCTN4	blue
DCTPP1	blue
DDN	blue
DDTL	blue
DDX1	blue
DDX11-AS1	blue
DDX20	blue
DDX28	blue
DDX39B	blue
DECR1	blue
DEGS1	blue
DEK	blue
DENND1B	blue
DERL2	blue
DESI1	blue
DEXI	blue
DGAT1	blue
DHCR7	blue
DHODH	blue
DHRS4L2	blue
DHRS7C	blue
DIMT1	blue
DIRAS1	blue
DIRC2	blue
DKFZp779M0652	blue
DLAT	blue
DLK1	blue
DLL1	blue
DLST	blue
DNAAF2	blue
DNAH3	blue
DNAI2	blue
DNAJA3	blue
DNAJB1	blue
DNAJB9	blue
DNAJC19	blue
DNAJC24	blue
DNAJC27	blue
DNAJC28	blue
DNAJC4	blue
DNAL4	blue
DNASE1L1	blue
DNM1L	blue
DOLPP1	blue
DPAGT1	blue
DPF2	blue
DPF3	blue
DPH6	blue
DPY19L1	blue
DPY19L2P2	blue
DPY19L2P4	blue
DTWD2	blue
DUSP19	blue
DUSP2	blue
DUSP28	blue
DUSP5	blue
DYNC1I1	blue
DYNLL2	blue
E2F5	blue
E2F8	blue
EARS2	blue
EBP	blue
ECI1	blue
ECSIT	blue
ECT2	blue
EFCAB7	blue
EFHC2	blue
EFTUD1	blue
EGFLAM	blue
EGLN1	blue
EHF	blue
EI24	blue
EID2	blue
EID2B	blue
EIF2A	blue
EIF2B3	blue
EIF3M	blue
EIF4EBP1	blue
ELOVL2	blue
ELP4	blue
EMC8	blue
EMC9	blue
EMG1	blue
EML1	blue
EMP3	blue
ENO3	blue
ENPEP	blue
ENPP4	blue
ENPP5	blue
ENTPD6	blue
EP300-AS1	blue
EPM2A	blue
EPM2AIP1	blue
EPN3	blue
ERAL1	blue
ERF	blue
ERMP1	blue
ERVMER34-1	blue
ESRRG	blue
ETNPPL	blue
EXOSC5	blue
EXOSC7	blue
EXPH5	blue
EXTL1	blue
EXTL2	blue
FAAH	blue
FABP6	blue
FAF1	blue
FAHD2A	blue
FAHD2B	blue
FAM104B	blue
FAM107A	blue
FAM122A	blue
FAM124A	blue
FAM127C	blue
FAM131A	blue
FAM160A1	blue
FAM162B	blue
FAM163A	blue
FAM179A	blue
FAM181A	blue
FAM185A	blue
FAM200A	blue
FAM201A	blue
FAM207A	blue
FAM212B	blue
FAM218A	blue
FAM219B	blue
FAM220A	blue
FAM221A	blue
FAM229B	blue
FAM3B	blue
FAM43A	blue
FAM46B	blue
FAM53C	blue
FAM71E1	blue
FAM76A	blue
FAM78A	blue
FAM81A	blue
FAM83B	blue
FAM83F	blue
FAM89A	blue
FAM96A	blue
FAM96B	blue
FARS2	blue
FASTKD1	blue
FASTKD2	blue
FASTKD3	blue
FASTKD5	blue
FATE1	blue
FBXL17	blue
FBXL22	blue
FBXL5	blue
FBXO40	blue
FBXO48	blue
FBXO6	blue
FCN3	blue
FDFT1	blue
FDX1	blue
FDXACB1	blue
FEM1A	blue
FER1L6	blue
FGF10	blue
FGF12	blue
FGF16	blue
FGF7	blue
FGFR4	blue
FH	blue
FHIT	blue
FHL2	blue
FIGF	blue
FITM1	blue
FITM2	blue
FKBP3	blue
FKBP4	blue
FLAD1	blue
FLJ30403	blue
FLJ37453	blue
FLJ38576	blue
FLT1	blue
FNDC5	blue
FNTB	blue
FOPNL	blue
FOXRED1	blue
FRK	blue
FRMPD1	blue
FSD2	blue
FSHR	blue
FTCDNL1	blue
FUNDC2	blue
FUT1	blue
FUZ	blue
G3BP1	blue
GABBR2	blue
GALC	blue
GALK1	blue
GALNT16	blue
GALNT8	blue
GALNTL6	blue
GATA2	blue
GATA3	blue
GBA2	blue
GBAS	blue
GCAT	blue
GCDH	blue
GCLM	blue
GCSH	blue
GCSHP3	blue
GDE1	blue
GDPD1	blue
GDPGP1	blue
GEMIN7	blue
GEMIN8P4	blue
GFRA1	blue
GGT6	blue
GIMD1	blue
GIN1	blue
GKAP1	blue
GLA	blue
GLMN	blue
GLRX2	blue
GLRX5	blue
GLTPD1	blue
GLYR1	blue
GMNC	blue
GNG5	blue
GNG7	blue
GNL2	blue
GNMT	blue
GNPAT	blue
GNRHR2	blue
GNS	blue
GOT1	blue
GOT2	blue
GPD1L	blue
GPD2	blue
GPI	blue
GPN3	blue
GPR116	blue
GPR155	blue
GPR157	blue
GPR4	blue
GPR61	blue
GPR62	blue
GPR89A	blue
GPT	blue
GRB14	blue
GRB7	blue
GREB1	blue
GRIN3A	blue
GRPEL1	blue
GRPEL2	blue
GRSF1	blue
GRXCR2	blue
GSDMC	blue
GSPT2	blue
GSTK1	blue
GSTM2	blue
GSTM4	blue
GTF2IRD1	blue
GTF3A	blue
GTF3C5	blue
GTPBP10	blue
GTPBP8	blue
GTSE1-AS1	blue
GUCD1	blue
GYG1	blue
GZF1	blue
H2AFX	blue
H2AFZ	blue
HADH	blue
HADHB	blue
HAGHL	blue
HAND1	blue
HARBI1	blue
HAX1	blue
HCCS	blue
HCFC1R1	blue
HCG9	blue
HDAC1	blue
HDDC3	blue
HDGF	blue
HDHD1	blue
HEATR5B	blue
HES5	blue
HEXA-AS1	blue
HEXIM2	blue
HEY2	blue
HHATL	blue
HHEX	blue
HIBADH	blue
HIBCH	blue
HINT1	blue
HINT2	blue
HINT3	blue
HIST1H2BD	blue
HIST2H2BE	blue
HIST3H2A	blue
HLF	blue
HMBS	blue
HMCES	blue
HMGA1	blue
HMGCL	blue
HMGCS1	blue
HMGN2P46	blue
HMOX2	blue
HOMER2	blue
HOMEZ	blue
HOOK1	blue
HOXD10	blue
HPCAL1	blue
HPCAL4	blue
HPN	blue
HRSP12	blue
HS3ST3B1	blue
HS6ST1	blue
HSCB	blue
HSD17B4	blue
HSD17B7	blue
HSD17B8	blue
HSDL1	blue
HSF2	blue
HSPA13	blue
HSPA1A	blue
HSPA8	blue
HSPA9	blue
HSPB7	blue
HTR1D	blue
HYKK	blue
HYLS1	blue
IARS	blue
IARS2	blue
ICT1	blue
ID1	blue
IDH2	blue
IDH3A	blue
IDH3B	blue
IDH3G	blue
IDO1	blue
IER2	blue
IER3IP1	blue
IFIT1	blue
IFNLR1	blue
IFRD2	blue
IGSF22	blue
IL10	blue
IL10RA	blue
IL15RA	blue
IL1RAPL1	blue
IL27RA	blue
IL6R	blue
ILDR1	blue
ILF3-AS1	blue
IMMP1L	blue
IMMP2L	blue
IMMT	blue
IMPA1	blue
IMPA2	blue
INADL	blue
ING1	blue
INO80C	blue
INPP5J	blue
INTS6-AS1	blue
INTS9	blue
IPP	blue
IRAK1BP1	blue
IRX4	blue
ISG20	blue
ISOC1	blue
ITGB1BP2	blue
ITPR1-AS1	blue
IZUMO1	blue
JAG2	blue
JARID2	blue
JAZF1-AS1	blue
JHDM1D-AS1	blue
KAT2B	blue
KBTBD13	blue
KBTBD3	blue
KBTBD6	blue
KCMF1	blue
KCNAB2	blue
KCND3	blue
KCNIP2	blue
KCNJ11	blue
KCNJ8	blue
KCNN2	blue
KCNT1	blue
KDM8	blue
KGFLP1	blue
KIAA0391	blue
KIAA0895	blue
KIAA1143	blue
KIAA1456	blue
KIF18B	blue
KIF22	blue
KL	blue
KLHDC10	blue
KLHDC3	blue
KLHDC9	blue
KLHL15	blue
KLHL32	blue
KLHL38	blue
KLHL7	blue
KLKB1	blue
KPNA6	blue
KPTN	blue
KRBA2	blue
KRT10	blue
KRT8	blue
KY	blue
LACTB	blue
LACTB2	blue
LAMTOR3	blue
LANCL2	blue
LAPTM4A	blue
LAPTM4B	blue
LARGE	blue
LARS	blue
LARS2	blue
LCMT2	blue
LCN15	blue
LCORL	blue
LDHB	blue
LDHD	blue
LDLR	blue
LGALS8-AS1	blue
LIAS	blue
LINC00087	blue
LINC00167	blue
LINC00327	blue
LINC00467	blue
LINC00493	blue
LINC00526	blue
LINC00535	blue
LINC00571	blue
LINC00652	blue
LINC00881	blue
LINC00906	blue
LINC00909	blue
LINC00930	blue
LINC00964	blue
LINC00982	blue
LINC01018	blue
LINC01023	blue
LINC01142	blue
LINC01186	blue
LINC01273	blue
LINGO4	blue
LIPT1	blue
LMAN1	blue
LMBR1L	blue
LMBRD2	blue
LMOD3	blue
LOC100130899	blue
LOC100131691	blue
LOC100270746	blue
LOC100272217	blue
LOC100289361	blue
LOC100289656	blue
LOC100499489	blue
LOC100505812	blue
LOC100506207	blue
LOC100506476	blue
LOC100506844	blue
LOC100996590	blue
LOC101926888	blue
LOC101926889	blue
LOC101926975	blue
LOC101927100	blue
LOC101927478	blue
LOC101927755	blue
LOC101928043	blue
LOC101928068	blue
LOC101928174	blue
LOC101928248	blue
LOC101928303	blue
LOC101928489	blue
LOC101928597	blue
LOC101928796	blue
LOC101928880	blue
LOC101929125	blue
LOC101929454	blue
LOC115110	blue
LOC257396	blue
LOC339568	blue
LOC388282	blue
LOC401324	blue
LOC441155	blue
LOC54944	blue
LOC642361	blue
LOC643072	blue
LOC644554	blue
LOC644656	blue
LOC728024	blue
LPAR3	blue
LPAR5	blue
LPCAT4	blue
LPIN1	blue
LRPPRC	blue
LRRC14B	blue
LRRC2	blue
LRRC28	blue
LRRC30	blue
LRRC37A6P	blue
LRRC39	blue
LRRC40	blue
LRRC52	blue
LRRC7	blue
LRRC73	blue
LRRC8E	blue
LRSAM1	blue
LSM12	blue
LSM2	blue
LSM5	blue
LYPLA1	blue
LYPLAL1-AS1	blue
LYRM1	blue
LYRM5	blue
LYRM7	blue
LYSMD1	blue
MACROD1	blue
MACROD2	blue
MAD2L1	blue
MAD2L1BP	blue
MAGT1	blue
MALSU1	blue
MALT1	blue
MAOB	blue
MAP1LC3A	blue
MAP3K5	blue
MAP4K2	blue
MAPKAPK3	blue
MARK3	blue
MARS2	blue
MARVELD2	blue
MBLAC2	blue
MBOAT1	blue
MBTPS1	blue
MCAT	blue
MCCC1	blue
MCCC2	blue
MCEE	blue
MCF2L	blue
MCF2L-AS1	blue
MCFD2	blue
MCM8	blue
MCMDC2	blue
MDH1	blue
MDH1B	blue
MDH2	blue
ME3	blue
MECR	blue
MED14OS	blue
MED20	blue
MED7	blue
MED9	blue
MEI4	blue
MEIG1	blue
MEPCE	blue
METAP1	blue
METAP1D	blue
METTL12	blue
METTL17	blue
METTL20	blue
MFF	blue
MFSD11	blue
MFSD3	blue
MGAT4C	blue
MGC16142	blue
MGC57346	blue
MGME1	blue
MID1IP1	blue
MID1IP1-AS1	blue
MIEF1	blue
MIER3	blue
MIOS	blue
MIPEP	blue
MIR150	blue
MIR208A	blue
MIR30D	blue
MIR3143	blue
MIR3607	blue
MIR3936	blue
MIR4458HG	blue
MIR4493	blue
MIR4672	blue
MIR4720	blue
MIR6505	blue
MIR6748	blue
MIR761	blue
MIR8053	blue
MIR8081	blue
MIS12	blue
MLF1	blue
MLPH	blue
MLX	blue
MMAB	blue
MMACHC	blue
MMP15	blue
MOCS2	blue
MOG	blue
MOSPD1	blue
MPDU1	blue
MPHOSPH6	blue
MPI	blue
MPP2	blue
MPP3	blue
MRO	blue
MROH8	blue
MRPL1	blue
MRPL11	blue
MRPL12	blue
MRPL13	blue
MRPL16	blue
MRPL17	blue
MRPL2	blue
MRPL21	blue
MRPL24	blue
MRPL27	blue
MRPL3	blue
MRPL30	blue
MRPL33	blue
MRPL34	blue
MRPL36	blue
MRPL39	blue
MRPL4	blue
MRPL42	blue
MRPL44	blue
MRPL45	blue
MRPL46	blue
MRPL48	blue
MRPL50	blue
MRPL51	blue
MRPL55	blue
MRPS11	blue
MRPS12	blue
MRPS14	blue
MRPS15	blue
MRPS16	blue
MRPS17	blue
MRPS18A	blue
MRPS18B	blue
MRPS2	blue
MRPS22	blue
MRPS23	blue
MRPS25	blue
MRPS27	blue
MRPS28	blue
MRPS30	blue
MRPS31	blue
MRPS36	blue
MRPS9	blue
MRS2	blue
MSH6	blue
MSRA	blue
MSRB1	blue
MSX1	blue
MT1X	blue
MT3	blue
MTERFD1	blue
MTHFD1	blue
MTIF2	blue
MTIF3	blue
MTMR6	blue
MTO1	blue
MTRF1	blue
MTRF1L	blue
MTRR	blue
MTTP	blue
MTUS2	blue
MUL1	blue
MUT	blue
MYBPC1	blue
MYH6	blue
MYL3	blue
MYLK2	blue
MYLK3	blue
MYLK4	blue
MYT1	blue
MYZAP	blue
MZT2A	blue
N4BP3	blue
NAA20	blue
NAA30	blue
NAA40	blue
NAA50	blue
NANS	blue
NAPA	blue
NARS2	blue
NCBP2-AS2	blue
NCEH1	blue
NCOA4	blue
NDFIP2	blue
NDNL2	blue
NDRG4	blue
NDUFA12	blue
NDUFA2	blue
NDUFA3	blue
NDUFA5	blue
NDUFA8	blue
NDUFAB1	blue
NDUFAF1	blue
NDUFAF2	blue
NDUFAF5	blue
NDUFAF6	blue
NDUFB1	blue
NDUFB10	blue
NDUFB11	blue
NDUFB3	blue
NDUFB4	blue
NDUFB5	blue
NDUFB6	blue
NDUFB9	blue
NDUFC1	blue
NDUFC2	blue
NDUFS1	blue
NDUFS2	blue
NDUFS3	blue
NDUFS6	blue
NDUFS7	blue
NDUFS8	blue
NDUFV1	blue
NDUFV2	blue
NECAP1	blue
NEDD4L	blue
NEK10	blue
NFU1	blue
NFXL1	blue
NFYC-AS1	blue
NGFRAP1	blue
NHP2L1	blue
NIF3L1	blue
NIPAL3	blue
NIPSNAP3B	blue
NIT2	blue
NKAP	blue
NKIRAS1	blue
NKX2-5	blue
NNT	blue
NNT-AS1	blue
NOA1	blue
NOC4L	blue
NOL11	blue
NOP2	blue
NPPC	blue
NPTX2	blue
NPY2R	blue
NRARP	blue
NRM	blue
NRTN	blue
NSDHL	blue
NSG1	blue
NSMCE2	blue
NSUN4	blue
NT5C1A	blue
NT5DC1	blue
NT5M	blue
NTHL1	blue
NUDT12	blue
NUDT15	blue
NUDT16P1	blue
NUDT19	blue
NUDT2	blue
NUDT7	blue
NUDT8	blue
NUFIP1	blue
NUP133	blue
NUP37	blue
NUP43	blue
NUP50-AS1	blue
NUPL1	blue
NUPL2	blue
NXN	blue
NXPE3	blue
NXT1	blue
OCIAD2	blue
OLA1	blue
OLFM3	blue
OPN4	blue
OR10P1	blue
OR13J1	blue
OR4N4	blue
OR6C2	blue
OR6C68	blue
OR6C70	blue
ORC2	blue
ORC6	blue
OSBPL1A	blue
OSER1-AS1	blue
OSGEPL1	blue
OTUD6B-AS1	blue
OXA1L	blue
OXSM	blue
P2RX3	blue
P2RX5-TAX1BP3	blue
P2RY2	blue
PACSIN1	blue
PAIP2B	blue
PAK6	blue
PAQR9	blue
PARM1	blue
PARP1	blue
PARS2	blue
PARVB	blue
PATL2	blue
PCBD1	blue
PCBD2	blue
PCCA	blue
PCGF1	blue
PCGF6	blue
PCMT1	blue
PCMTD1	blue
PCTP	blue
PCYOX1	blue
PDCD2L	blue
PDCD5	blue
PDE11A	blue
PDE3A	blue
PDE4B	blue
PDE4D	blue
PDGFB	blue
PDHB	blue
PDIK1L	blue
PDK2	blue
PDLIM5	blue
PDP2	blue
PDPN	blue
PDSS1	blue
PDSS2	blue
PDZRN3	blue
PEBP4	blue
PECR	blue
PEMT	blue
PERM1	blue
PET100	blue
PET112	blue
PEX11B	blue
PEX12	blue
PEX14	blue
PFDN2	blue
PFKM	blue
PGAM2	blue
PGAM5	blue
PGAP2	blue
PGBD4	blue
PGM1	blue
PGM2	blue
PHACTR1	blue
PHKA1	blue
PHKA2	blue
PHTF2	blue
PHYH	blue
PIFO	blue
PIGH	blue
PIGN	blue
PIGP	blue
PIGS	blue
PIGW	blue
PIGX	blue
PIH1D2	blue
PIK3R3	blue
PIM3	blue
PIP4K2C	blue
PIP5K1A	blue
PITHD1	blue
PKIA	blue
PLA2G12B	blue
PLA2G3	blue
PLA2G4F	blue
PLAA	blue
PLAU	blue
PLCL1	blue
PLCL2	blue
PLD6	blue
PLEKHH1	blue
PLGRKT	blue
PLRG1	blue
PLS1	blue
PMPCB	blue
PMVK	blue
PNMA3	blue
PNMA6A	blue
PNPLA8	blue
PNPT1	blue
POLA2	blue
POLB	blue
POLDIP2	blue
POLR1C	blue
POLR1D	blue
POLR2I	blue
POLR3K	blue
POPDC2	blue
POT1	blue
PP7080	blue
PPAPDC3	blue
PPARA	blue
PPAT	blue
PPIF	blue
PPIL1	blue
PPL	blue
PPM1J	blue
PPM1K	blue
PPP1CC	blue
PPP1R11	blue
PPP1R12B	blue
PPP1R13B	blue
PPP1R1A	blue
PPP1R27	blue
PPP1R3A	blue
PPP2R3A	blue
PPP2R5B	blue
PPP2R5C	blue
PPT2	blue
PRDX3	blue
PRDX5	blue
PRDX6	blue
PRKAR2A	blue
PRKAR2A-AS1	blue
PRKRA	blue
PRMT3	blue
PRMT5	blue
PRMT6	blue
PRNP	blue
PRODH	blue
PRORSD1P	blue
PRPF19	blue
PRPF4	blue
PRRG3	blue
PRUNE	blue
PSENEN	blue
PSMA3	blue
PSMA4	blue
PSMB2	blue
PSMB3	blue
PSMB6	blue
PSMD2	blue
PSME1	blue
PSME2	blue
PSME3	blue
PSTK	blue
PTCD2	blue
PTDSS1	blue
PTDSS2	blue
PTER	blue
PTGDS	blue
PTGES2-AS1	blue
PTGES3L	blue
PTP4A3	blue
PTPN20B	blue
PTRH2	blue
PUS3	blue
PXMP2	blue
PYGM	blue
QPRT	blue
QRSL1	blue
RAB10	blue
RAB12	blue
RAB1A	blue
RAB21	blue
RAB26	blue
RAB30-AS1	blue
RAB33B	blue
RAB3A	blue
RABGGTA	blue
RAD1	blue
RAD51C	blue
RAF1	blue
RALGPS2	blue
RALYL	blue
RANBP6	blue
RAP1GAP2	blue
RASD2	blue
RASIP1	blue
RASL10A	blue
RAVER2	blue
RBBP7	blue
RBFOX1	blue
RBKS	blue
RBP1	blue
RCAN2	blue
RCBTB1	blue
RCHY1	blue
RD3L	blue
RDX	blue
REEP5	blue
RET	blue
RFC3	blue
RFC4	blue
RFESD	blue
RFK	blue
RGS16	blue
RGS9BP	blue
RHAG	blue
RHBDL1	blue
RHBDL3	blue
RHOD	blue
RHOQ	blue
RHOT1	blue
RIBC1	blue
RIMKLA	blue
RIOK2	blue
RLIM	blue
RMND1	blue
RNASEH2C	blue
RNF10	blue
RNF113A	blue
RNF114	blue
RNF157	blue
RNF165	blue
RNF207	blue
RNF43	blue
RNLS	blue
RNMTL1	blue
ROPN1B	blue
RORC	blue
ROS1	blue
RPA3	blue
RPARP-AS1	blue
RPP14	blue
RPP38	blue
RPS6KA5	blue
RPUSD2	blue
RPUSD3	blue
RRAGD	blue
RRP15	blue
RRP8	blue
RSAD1	blue
RTN2	blue
RTN4IP1	blue
RTN4R	blue
SAMD10	blue
SAMM50	blue
SAR1B	blue
SARS2	blue
SAT2	blue
SBK1	blue
SBK2	blue
SCGB1D2	blue
SCML2	blue
SCN1A	blue
SCOC-AS1	blue
SCP2	blue
SCRN3	blue
SDC4	blue
SDCBP	blue
SDE2	blue
SDHA	blue
SDHAF2	blue
SDHB	blue
SDHD	blue
SDR16C5	blue
SEC14L5	blue
SELENBP1	blue
SELK	blue
SEMA4C	blue
SEMA6B	blue
SENP2	blue
SENP8	blue
SERP2	blue
SERPINB6	blue
SERTAD3	blue
SERTM1	blue
SETD6	blue
SETD8	blue
SGCA	blue
SGPP2	blue
SGSM1	blue
SH2B3	blue
SH2D3C	blue
SH3KBP1	blue
SH3RF2	blue
SHISA3	blue
SHISA8	blue
SIAE	blue
SIRT3	blue
SIRT4	blue
SKIDA1	blue
SLC10A5	blue
SLC12A7	blue
SLC15A2	blue
SLC1A1	blue
SLC25A11	blue
SLC25A12	blue
SLC25A21	blue
SLC25A24	blue
SLC25A26	blue
SLC25A3	blue
SLC25A30-AS1	blue
SLC25A4	blue
SLC25A46	blue
SLC25A5-AS1	blue
SLC26A4-AS1	blue
SLC26A9	blue
SLC27A4	blue
SLC27A5	blue
SLC27A6	blue
SLC29A1	blue
SLC29A2	blue
SLC2A1	blue
SLC2A4	blue
SLC2A5	blue
SLC30A2	blue
SLC30A3	blue
SLC31A1	blue
SLC35A2	blue
SLC35A4	blue
SLC35D2	blue
SLC36A2	blue
SLC37A4	blue
SLC38A1	blue
SLC38A7	blue
SLC39A14	blue
SLC39A3	blue
SLC41A1	blue
SLC44A3	blue
SLC4A3	blue
SLC4A4	blue
SLC5A1	blue
SLC6A8	blue
SLC7A8	blue
SLC9A6	blue
SLIRP	blue
SMAGP	blue
SMARCA5-AS1	blue
SMC2	blue
SMCO4	blue
SMG8	blue
SMIM12	blue
SMIM2-AS1	blue
SMIM2-IT1	blue
SMIM4	blue
SMIM5	blue
SMPDL3A	blue
SMTN	blue
SMTNL2	blue
SMU1	blue
SMYD1	blue
SMYD3	blue
SNAPC3	blue
SNF8	blue
SNHG15	blue
SNHG16	blue
SNHG3	blue
SNHG6	blue
SNORA31	blue
SNORA78	blue
SNORD116-12	blue
SNORD2	blue
SNORD26	blue
SNORD28	blue
SNORD31	blue
SNORD45C	blue
SNORD59A	blue
SNORD60	blue
SNRNP27	blue
SNRNP48	blue
SNRPC	blue
SNRPF	blue
SNX22	blue
SNX31	blue
SOD2	blue
SOX7	blue
SOX9-AS1	blue
SPACA6P-AS	blue
SPATA17	blue
SPATA24	blue
SPATA4	blue
SPCS1	blue
SPG7	blue
SPOCK2	blue
SPOCK3	blue
SPRTN	blue
SPRYD4	blue
SPRYD7	blue
SPSB2	blue
SPTBN5	blue
SPTLC3	blue
SPTSSB	blue
SPTY2D1-AS1	blue
SPX	blue
SRL	blue
SRRD	blue
SRSF3	blue
SRSF7	blue
SS18L2	blue
SSNA1	blue
SSR3	blue
SSSCA1-AS1	blue
SSU72	blue
ST6GALNAC2	blue
ST6GALNAC3	blue
ST7-AS1	blue
STAM-AS1	blue
STARD7	blue
STOM	blue
STOML2	blue
STRADB	blue
STRIP2	blue
STT3A	blue
STXBP6	blue
SUCLA2	blue
SUCLG1	blue
SUGCT	blue
SUOX	blue
SUPV3L1	blue
SUSD4	blue
SWSAP1	blue
SYCP2L	blue
SYPL2	blue
SYS1	blue
SYT13	blue
SYT7	blue
TACO1	blue
TADA2B	blue
TAF5	blue
TAF6L	blue
TATDN3	blue
TBC1D7	blue
TBCE	blue
TBL3	blue
TBX20	blue
TBX3	blue
TBX5	blue
TCEA3	blue
TCEB1	blue
TCF24	blue
TCP1	blue
TCP10L	blue
TCTEX1D4	blue
TEAD2	blue
TEAD4	blue
TECRL	blue
TEFM	blue
TESC	blue
TEX2	blue
TFAM	blue
TFB1M	blue
TFB2M	blue
TGFA	blue
TGFBR3L	blue
THAP10	blue
THAP5	blue
THNSL1	blue
THTPA	blue
THUMPD3	blue
TIFA	blue
TIGD3	blue
TIMM10B	blue
TIMM17B	blue
TIMM23	blue
TIMM23B	blue
TIMM50	blue
TIMMDC1	blue
TK1	blue
TKTL1	blue
TLCD1	blue
TM2D3	blue
TMED7	blue
TMEM106B	blue
TMEM116	blue
TMEM120A	blue
TMEM126A	blue
TMEM126B	blue
TMEM132B	blue
TMEM134	blue
TMEM141	blue
TMEM143	blue
TMEM147	blue
TMEM14B	blue
TMEM159	blue
TMEM17	blue
TMEM170A	blue
TMEM177	blue
TMEM178B	blue
TMEM179B	blue
TMEM180	blue
TMEM186	blue
TMEM189	blue
TMEM19	blue
TMEM205	blue
TMEM206	blue
TMEM223	blue
TMEM25	blue
TMEM251	blue
TMEM27	blue
TMEM38A	blue
TMEM38B	blue
TMEM40	blue
TMEM41B	blue
TMEM53	blue
TMEM55A	blue
TMEM62	blue
TMEM65	blue
TMEM67	blue
TMEM69	blue
TMEM70	blue
TMEM74B	blue
TMEM97	blue
TMEM99	blue
TMLHE	blue
TMUB1	blue
TMX2	blue
TMX4	blue
TNF	blue
TNFRSF10A	blue
TNFRSF13C	blue
TNFRSF19	blue
TNNT2	blue
TOB1-AS1	blue
TOM1	blue
TOMM6	blue
TONSL	blue
TOR1B	blue
TOR4A	blue
TOX4	blue
TPMT	blue
TPPP	blue
TPRKB	blue
TRAK1	blue
TRAP1	blue
TRAPPC2P1	blue
TRAPPC8	blue
TRIAP1	blue
TRIM37	blue
TRIM45	blue
TRIM68	blue
TRIM7	blue
TRMT10A	blue
TRMT10C	blue
TRMT12	blue
TRMT1L	blue
TRMT2B	blue
TRMU	blue
TRNAU1AP	blue
TRPT1	blue
TRUB2	blue
TSACC	blue
TSEN15	blue
TSEN2	blue
TSFM	blue
TSLP	blue
TSPAN13	blue
TSPAN19	blue
TSPAN2	blue
TSPYL4	blue
TSPYL5	blue
TST	blue
TTC19	blue
TTC32	blue
TTYH1	blue
TTYH2	blue
TUBA3D	blue
TUBA3E	blue
TUBA8	blue
TUBB4B	blue
TUBE1	blue
TUFM	blue
TUSC1	blue
TUSC3	blue
TWF2	blue
TWISTNB	blue
TXN2	blue
TXNDC15	blue
TXNL1	blue
UBAP1	blue
UBAP2	blue
UBE2A	blue
UBE2D1	blue
UBE2D2	blue
UBE2D3	blue
UBE2E1	blue
UBE2F	blue
UBE2G1	blue
UBE3D	blue
UBN1	blue
UCKL1	blue
ULK3	blue
UPB1	blue
UPK3A	blue
UPRT	blue
UQCC1	blue
UQCRB	blue
UQCRC1	blue
UQCRC2	blue
UQCRFS1	blue
USO1	blue
USP10	blue
USP2	blue
USP28	blue
USP39	blue
USP8	blue
UTP15	blue
VASH2	blue
VDAC1	blue
VDAC2	blue
VEZF1	blue
VIPR1	blue
VPS13A-AS1	blue
VPS29	blue
VRK2	blue
VWA3A	blue
VWC2	blue
WARS	blue
WBP2	blue
WDR31	blue
WDR37	blue
WDR38	blue
WDR47	blue
WDR5	blue
WDR62	blue
WNK3	blue
WNT5A	blue
WNT9B	blue
WRB	blue
WSB2	blue
WSCD1	blue
WT1	blue
WT1-AS	blue
XBP1	blue
XCL1	blue
XIAP	blue
XRCC6BP1	blue
YES1	blue
YIPF6	blue
YIPF7	blue
YTHDF2	blue
ZADH2	blue
ZBED9	blue
ZBTB18	blue
ZBTB43	blue
ZBTB9	blue
ZC2HC1C	blue
ZC3HC1	blue
ZCCHC3	blue
ZCCHC4	blue
ZCWPW2	blue
ZDHHC23	blue
ZNF181	blue
ZNF2	blue
ZNF200	blue
ZNF222	blue
ZNF230	blue
ZNF232	blue
ZNF252P	blue
ZNF252P-AS1	blue
ZNF253	blue
ZNF280B	blue
ZNF284	blue
ZNF330	blue
ZNF33A	blue
ZNF367	blue
ZNF419	blue
ZNF440	blue
ZNF449	blue
ZNF48	blue
ZNF491	blue
ZNF503-AS2	blue
ZNF555	blue
ZNF566	blue
ZNF569	blue
ZNF582	blue
ZNF584	blue
ZNF620	blue
ZNF629	blue
ZNF639	blue
ZNF649	blue
ZNF672	blue
ZNF684	blue
ZNF69	blue
ZNF770	blue
ZNF772	blue
ZNF776	blue
ZNF784	blue
ZNF835	blue
ZNF839	blue
ZNF843	blue
ZNF93	blue
ZNHIT2	blue
ZNRD1	blue
ZNRF3	blue
ZRANB2-AS2	blue
ZSCAN16	blue
ZSCAN16-AS1	blue
ZSCAN31	blue
ZSWIM1	blue
ACBD4	brown
AFG3L1P	brown
AGAP3	brown
AGMO	brown
AGTRAP	brown
AKR1E2	brown
AKT1	brown
ALDH3A2	brown
AMBRA1	brown
ANKRD13D	brown
ANKRD22	brown
ANKS3	brown
AP5Z1	brown
APBB3	brown
APLP2	brown
ARF3	brown
ARHGEF18	brown
ARHGEF37	brown
[truncated: 3,375 more rows]

## Sheet: TF for module hub genes
Key TF	Description	# of overlapped genes	P value	Q value	List of overlapped genes
HIF1A	hypoxia inducible factor 1, alpha subunit (basic helix-loop-helix transcription factor)	7	4.75e-06	0.000214	MMP2,RECK,LOX,VIM,TGFB3,NT5E,TWIST2
TFAP2C	transcription factor AP-2 gamma (activating enhancer binding protein 2 gamma)	3	5.9e-05	0.00133	MMP2,ESR1,ECM1
TP53	tumor protein p53	7	0.00037	0.00555	TP53,CABLES1,VCAN,TRIM22,ESR1,APAF1,MMP2
VHL	von Hippel-Lindau tumor suppressor, E3 ubiquitin protein ligase	3	0.000528	0.00594	SPARC,TCF4,TP53
ETV4	ets variant 4	3	0.000705	0.00635	MMP14,VIM,MMP2
STAT3	signal transducer and activator of transcription 3 (acute-phase response factor)	6	0.00103	0.00715	MMP2,NOX4,AKAP12,TWIST2,TP53,MMP14
HDAC2	histone deacetylase 2	3	0.0013	0.00715	COL1A2,IGF1,APAF1
LEF1	lymphoid enhancer-binding factor 1	3	0.00161	0.00715	ESR1,TCF4,NT5E
NCOR1	nuclear receptor corepressor 1	2	0.00132	0.00715	IGF1,ESR1
KLF8	Kruppel-like factor 8	2	0.00175	0.00715	MMP14,VIM
STAT5B	signal transducer and activator of transcription 5B	2	0.00175	0.00715	IGF1,ESR1
HIPK2	homeodomain interacting protein kinase 2	2	0.00224	0.00839	TP53,VIM
HDAC1	histone deacetylase 1	4	0.00259	0.00895	ESR1,COL1A2,RECK,TP53
HDAC7	histone deacetylase 7	2	0.00474	0.0152	AKAP12,ESR1
SIRT1	sirtuin 1	3	0.0068	0.0202	CFH,TP53,COL1A2
ATF3	activating transcription factor 3	2	0.00718	0.0202	TP53,MMP2
HDAC9	histone deacetylase 9	2	0.00906	0.024	TP53,ESR1
EP300	E1A binding protein p300	3	0.0104	0.0246	IGF1,TRIM22,COL1A2
RUNX2	runt-related transcription factor 2	2	0.0101	0.0246	MMP2,ESR1
CTNNB1	catenin (cadherin-associated protein), beta 1, 88kDa	2	0.0134	0.0301	VIM,MMP14
CREBBP	CREB binding protein	2	0.0171	0.0321	TP53,TRIM22
PARP1	poly (ADP-ribose) polymerase 1	2	0.0171	0.0321	FBN1,VIM
SRF	serum response factor (c-fos serum response element-binding transcription factor)	2	0.0171	0.0321	MMP14,MMP2
TCF4	transcription factor 4	2	0.0171	0.0321	VIM,VCAN
ERG	v-ets erythroblastosis virus E26 oncogene homolog (avian)	2	0.0198	0.0357	VIM,EPB41L3
DNMT1	DNA (cytosine-5-)-methyltransferase 1	2	0.0257	0.0445	ESR1,TP53
ETS2	v-ets erythroblastosis virus E26 oncogene homolog 2 (avian)	2	0.0273	0.0455	TP53,MMP2
TWIST1	twist basic helix-loop-helix transcription factor 1	2	0.0322	0.0518	MMP2,ESR1
EGR1	early growth response 1	3	0.0342	0.0531	TCF4,MMP14,TP53
SP1	Sp1 transcription factor	8	0.0374	0.0544	MMP2,NT5E,RECK,FBN1,VIM,MMP14,APAF1,ESR1
GATA3	GATA binding protein 3	2	0.0375	0.0544	ESR1,LOX
EZH2	enhancer of zeste homolog 2 (Drosophila)	2	0.0412	0.0562	MMP2,TP53
KLF4	Kruppel-like factor 4 (gut)	2	0.0412	0.0562	MMP2,TP53
SP3	Sp3 transcription factor	3	0.0633	0.0818	NOX4,MMP2,RECK
IRF1	interferon regulatory factor 1	2	0.0636	0.0818	TRIM22,TP53
BRCA1	breast cancer 1, early onset	2	0.0772	0.0965	ESR1,IGF1
RELA	v-rel reticuloendotheliosis viral oncogene homolog A (avian)	5	0.0965	0.114	COL1A2,MMP2,MMP14,TP53,NOX4
NFKB1	nuclear factor of kappa light polypeptide gene enhancer in B-cells 1	5	0.0985	0.114	COL1A2,MMP2,TP53,NOX4,MMP14
E2F1	E2F transcription factor 1	3	0.0941	0.114	APAF1,TP53,NOX4
TFAP2A	transcription factor AP-2 alpha (activating enhancer binding protein 2 alpha)	2	0.112	0.126	MMP2,ECM1
JUN	jun proto-oncogene	3	0.119	0.131	DCN,MMP2,TP53
ESR1	estrogen receptor 1	2	0.125	0.134	ESR1,TP53
STAT1	signal transducer and activator of transcription 1, 91kDa	2	0.147	0.154	NOX4,TP53
YY1	YY1 transcription factor	2	0.167	0.171	TP53,COL1A2
AR	androgen receptor	2	0.172	0.172	TRPS1,VIM
